# Supplementary material for: Comparative analyses of cucumber (Cucumis sativus L.) cultivars with varying node formation rate in greenhouse
Source: BMC Plant Biol. 2025 Nov 12;25:1547. doi: 10.1186/s12870-025-07587-3 (PMC12613712; doi:10.1186/s12870-025-07587-3)
Supplement: Supplementary file 3 — Supplementary Material 3. [file 12870_2025_7587_MOESM3_ESM.xlsx]

## Sheet: S1
Dataset S1. Normalized DEG count data. Mean (counts per million) values were obtained using the ‘aveLogCPM’ function in the edgeR package of the R software.
				Josho					S-30					G-Flush					Yusho
Accession number	Differentially expressed in:			Mean CPM	CPM (Replicates)				Mean CPM	CPM (Replicates)				Mean CPM	CPM (Replicates)				Mean CPM	CPM (Replicates)
	S-30	G-Flush	Yusho		1	2	3	4		1	2	3	4		1	2	3	4		1	2	3	4		DEG S30	DEG G-Flush	DEG Yusho
CsaV3_UNG038210			〇	1.05334	1.20551	0.942938	0.974706	0.988107	1.19905	1.60589	0.865439	1.21035	0.874589	1.70034	1.36184	1.09317	2.36481	1.62964	3.56795	2.55172	1.54523	3.60003	6.24295		CsaV3_3G004090	CsaV3_1G012030	CsaV3_3G004090
CsaV3_UNG040220			〇	1.09244	0.589361	2.64023	0.501277	0.546059	0.482048	0.394428	0.432719	0.368368	0.518275	0.49029	0.41172	0.388682	0.531417	0.371673	0.30307	0.216655	0.429232	0.146343	0.182848		CsaV3_3G045420	CsaV3_3G045420	CsaV3_3G045420
CsaV3_UNG044240	〇	〇	〇	14.7168	14.4661	14.0094	11.8079	19.9181	6.67763	8.81829	3.73221	7.2358	6.67279	6.03133	6.84089	5.49013	4.35762	6.80447	4.90443	6.49965	6.54578	2.54636	3.60471		CsaV3_1G046380	CsaV3_4G032970	CsaV3_1G046380
CsaV3_UNG044290	〇	〇	〇	43.278	43.586	36.8824	44.3352	52.7077	21.4352	22.088	24.1512	22.1547	17.1679	17.6496	17.5456	14.697	19.0513	17.7545	20.605	20.1971	21.805	22.8587	16.6391		CsaV3_4G035260	CsaV3_2G025810	CsaV3_4G035260
CsaV3_UNG060480			〇	143.457	128.293	127.27	185.166	148.424	96.1139	88.1266	101.608	93.8286	101.42	121.386	131.529	119.836	91.5366	133.774	69.0696	68.2464	82.8417	57.8639	64.702		CsaV3_6G015740	CsaV3_4G035260	CsaV3_5G026450
CsaV3_UNG065510			〇	6.38505	5.9204	5.81928	6.99003	7.28079	5.63127	6.70528	6.16625	4.84141	4.59969	5.4503	5.76408	7.11774	5.87216	2.40158	2.91011	5.63303	1.99593	1.81465	1.8546		CsaV3_1G046390	CsaV3_1G000270	CsaV3_1G044020
CsaV3_UNG067560	〇	〇		26.0613	32.7363	15.4911	22.641	35.8839	13.1276	14.1712	13.7929	14.6032	9.68526	12.183	14.2835	6.38896	14.6937	12.1794	13.8481	15.8399	12.7482	11.9416	14.1054		CsaV3_6G044560	CsaV3_1G046380	CsaV3_1G035950
CsaV3_UNG067570		〇	〇	81.0303	73.697	74.0611	81.7639	103.023	42.4136	44.0069	44.6783	43.3359	37.5425	33.4696	33.9511	23.9282	35.6315	37.5961	41.7965	48.6511	38.7596	36.7028	41.2191		CsaV3_5G025810	CsaV3_4G029570	CsaV3_4G036670
CsaV3_UNG068570	〇		〇	0.784755	0.64294	0.862115	0.696218	0.806087	2.43238	2.59196	2.7045	2.07865	2.13788	1.26044	1.20349	1.67619	1.08941	0.743346	2.50065	1.92582	2.6827	2.51709	2.58599		CsaV3_5G011210	CsaV3_5G025810	CsaV3_7G034140
CsaV3_UNG075590		〇		20.9155	19.69	19.8017	19.1321	27.0429	11.7674	10.4805	13.9011	11.6562	10.8838	9.23885	8.36108	8.33237	9.69837	9.66349	11.5939	12.9512	10.3874	12.2928	10.1089		CsaV3_3G003330	CsaV3_3G042050	CsaV3_6G015740
CsaV3_UNG075600	〇	〇	〇	10.4757	12.0283	8.48644	9.32933	12.9494	4.02377	2.56378	4.54355	4.76247	4.01663	3.89935	4.78229	3.54672	2.31167	4.48866	4.21606	4.8627	3.99185	5.03419	2.63823		CsaV3_6G021260	CsaV3_1G046390	CsaV3_6G008360
CsaV3_UNG088690		〇		64.0678	68.4999	60.2672	69.9003	64.3049	37.1566	37.2171	41.8386	38.626	30.8374	27.0078	24.8616	20.2358	32.3633	28.2757	33.2378	36.5906	33.3942	30.5564	30.9535		CsaV3_6G024070	CsaV3_2G032720	CsaV3_6G044560
CsaV3_UNG088700	〇	〇	〇	10.2863	11.7604	8.4595	9.10654	12.6894	4.20744	4.9867	4.78696	4.94666	1.81396	3.81693	1.86858	3.54672	4.72961	4.60303	4.91684	4.79048	4.05624	4.94638	5.48543		CsaV3_1G044020	CsaV3_4G035250	CsaV3_1G038690
CsaV3_UNG096730		〇		1.18935	1.76808	0.700468	0.974706	1.22213	1.12206	1.32415	1.21702	1.05248	0.647844	3.04222	4.05386	2.13775	2.33824	3.23069	1.30928	1.20364	1.13746	1.40489	1.25381		CsaV3_4G035250	CsaV3_6G051330	CsaV3_5G027270
CsaV3_UNG098730	〇		〇	3.97341	4.36663	3.07128	3.95452	4.70651	1.5248	1.35233	1.8661	1.42085	1.2309	5.37498	5.60573	4.9314	5.76588	4.57443	1.9729	1.92582	1.43793	2.01953	2.24642		CsaV3_3G006720	CsaV3_UNG088690	CsaV3_3G033560
CsaV3_UNG140080		〇		1.1564	1.4734	1.07764	1.47598	0.520056	1.21686	1.60589	1.05475	0.947232	1.03655	0.440955	0.221695	0.55873	0.637701	0.0571804	0.925381	0.625892	0.729694	0.760982	1.3583		CsaV3_2G001750	CsaV3_UNG044290	CsaV3_6G013200
CsaV3_UNG174360	〇	〇	〇	5.23525	5.57214	4.9841	6.37736	4.36847	12.1727	10.2833	10.6557	13.4454	14.1554	15.3446	18.4957	16.1546	14.2951	11.0644	15.4227	14.4437	14.8085	20.1953	11.5194		CsaV3_7G002820	CsaV3_6G039330	CsaV3_1G038850
CsaV3_UNG178380		〇		11.8688	12.8052	8.64809	19.3549	7.77484	14.5074	15.2982	18.661	13.3139	10.5922	26.2034	24.0698	18.1466	31.0879	29.2764	13.8395	15.214	12.6838	10.4781	16.1951		CsaV3_UNG044290	CsaV3_5G014870	CsaV3_1G046390
CsaV3_UNG201600		〇		28.4008	27.5393	30.2279	37.4566	21.2963	31.8632	19.1016	37.1598	30.1009	41.3972	60.0876	66.4136	55.8245	48.1198	65.4144	39.0065	43.4995	34.1239	48.5272	28.263		CsaV3_7G004100	CsaV3_UNG067570	CsaV3_1G035810
CsaV3_UNG207710		〇		0.63455	0.508994	0.781292	0.529126	0.572062	0.495448	0.394428	0.21636	0.315744	0.874589	0.240627	0.348379	0.121463	0.106283	0.171541	0.418477	0.240728	0.364847	0.614639	0.261211		CsaV3_6G038030	CsaV3_6G024070	CsaV3_2G024860
CsaV3_UNG208180		〇		31.5215	26.8963	34.3499	42.7478	25.3527	27.9375	19.2988	34.9151	23.9702	33.8174	15.673	10.483	16.0574	15.0657	19.7844	22.4783	18.4157	17.6843	37.1711	15.6727		CsaV3_1G031460	CsaV3_UNG075590	CsaV3_6G050390
CsaV3_UNG208870	〇			3.70213	4.42021	4.5261	2.97981	3.06833	1.63237	1.88762	1.27111	1.47347	1.68439	2.04713	2.0586	1.72478	1.56768	2.48735	2.2951	1.73324	2.57539	2.69271	1.90684		CsaV3_5G015310	CsaV3_5G025930	CsaV3_3G038670
CsaV3_UNG210270		〇		29.4795	28.718	31.5211	38.8211	21.8944	33.3613	19.7496	38.3768	31.7586	43.8914	62.7226	69.264	58.4724	50.0861	68.302	40.7763	45.2809	35.755	50.9565	29.4385		CsaV3_UNG098730	CsaV3_1G012930	CsaV3_7G027870
CsaV3_UNG210360		〇		0.242316	0.267892	0.161647	0.22279	0.130014	0.303371	0.197214	0.27045	0.289432	0.226745	0.549971	0.253366	0.850242	0.31885	0.486034	0.290377	0.264801	0.171693	0.234148	0.287332		CsaV3_6G044570	CsaV3_1G008950	CsaV3_5G000090
CsaV3_UNG225770	〇	〇	〇	57.609	71.9021	42.1359	55.4747	66.8272	24.6466	28.2861	28.3972	27.0224	14.5765	24.797	26.4768	17.8794	27.4477	25.2452	28.138	24.0006	29.1448	23.2392	34.8194		CsaV3_7G027870	CsaV3_1G037670	CsaV3_5G008410
CsaV3_UNG230050		〇		1.43184	0.93762	1.77811	1.94941	1.01411	2.2013	2.3384	2.00133	2.47333	1.74918	0.162648	0.158354	0	0.0797126	0.200132	2.41424	2.59986	1.93154	2.19514	2.63823		CsaV3_5G026520	CsaV3_6G023910	CsaV3_6G014140
CsaV3_UNG240530	〇	〇		0.561947	1.33946	0.296352	0.167092	0.286031	0.0923802	0.0281735	0	0	0.129569	0.140552	0.158354	0.0971705	0	0.0857707	0.237308	0.0962911	0.0214616	0.292685	0.365696		CsaV3_5G020430	CsaV3_6G025240	CsaV3_6G048750
CsaV3_UNG240560	〇	〇	〇	0.923264	1.41983	0.673527	0.835462	0.65007	0.113196	0	0.135225	0	0.0971765	0.159549	0.0950123	0.267219	0	0.0285902	0.14999	0.0240728	0.193154	0.146343	0.0261211		CsaV3_5G025930	CsaV3_6G023960	CsaV3_5G030300
CsaV3_UNG240580	〇		〇	0.661029	1.31267	0.457999	0.417731	0.312034	0.106727	0.0563469	0	0	0.161961	0.239899	0.285037	0.170048	0	0.285902	0.202242	0.120364	0.107308	0.175611	0.208969		CsaV3_UNG068570	CsaV3_UNG230050	CsaV3_1G038710
CsaV3_1G000270		〇		0.589623	0.535783	0.862115	0.501277	0.312034	0.811131	0.619816	0.594989	0.78936	1.03655	9.46193	8.48777	11.126	8.44954	8.89156	1.09133	0.722184	1.116	1.20001	1.09709		CsaV3_6G030740	CsaV3_4G004970	CsaV3_5G020690
CsaV3_1G001120		〇		3.20383	2.33066	1.5087	7.8255	1.32614	8.09505	4.0288	9.1412	7.6568	11.4992	11.6042	15.7087	10.9803	9.75151	8.89156	6.32069	6.59594	4.20647	9.8635	4.23162		CsaV3_2G002310	CsaV3_7G006290	CsaV3_6G005170
CsaV3_1G002030		〇		0.196102	0.160735	0.161647	0.0835462	0.18202	0.282327	0.309908	0.243405	0.184184	0.161961	0.400783	0.348379	0.267219	0.345421	0.400263	0.176163	0.120364	0.128769	0.175611	0.0783633		CsaV3_3G013590	CsaV3_5G031750	CsaV3_7G033150
CsaV3_1G002470		〇		3.9065	3.42901	3.39458	7.93689	1.11812	6.61358	4.64862	9.3846	6.39382	5.86298	9.39075	9.5329	10.7859	7.86498	8.49129	7.25607	6.0182	7.79055	9.21959	5.5638		CsaV3_2G029770	CsaV3_5G000090	CsaV3_1G035970
CsaV3_1G003730		〇		6.70843	6.53655	4.95716	12.1977	3.6924	11.6051	5.63469	15.7672	12.9455	11.9851	16.4488	22.3596	14.2355	15.3314	12.3796	10.1957	9.72541	7.83348	15.7757	6.92209		CsaV3_3G044650	CsaV3_UNG174360	CsaV3_3G006720
CsaV3_1G004040	〇	〇	〇	12.6123	15.6984	10.1837	10.9167	14.7696	4.56949	1.66223	2.83972	4.94666	8.74589	3.39746	1.77356	1.62761	5.15475	4.54584	4.46293	3.82757	7.06086	3.42442	3.16065		CsaV3_5G025390	CsaV3_6G038030	CsaV3_5G025810
CsaV3_1G005230	〇	〇	〇	23.9376	41.7643	22.9808	13.4509	19.8921	11.4343	11.0158	9.65505	12.6298	12.2442	11.3337	11.4648	10.0086	10.9472	11.8649	4.48686	4.67012	4.95763	3.89272	4.04877		CsaV3_5G014680	CsaV3_5G027160	CsaV3_3G016950
CsaV3_1G005540			〇	10.4486	11.3854	10.1029	12.3927	8.84095	8.65313	7.77587	8.46508	8.13041	10.1064	7.95926	8.55111	7.70076	8.50268	6.26126	5.31983	4.67012	4.67862	5.41468	6.11234		CsaV3_6G019110	CsaV3_1G044020	CsaV3_1G032420
CsaV3_1G005850	〇			0.183276	0.160735	0.188588	0.111395	0.0780084	0.503922	0.309908	0.405675	0.473616	0.615451	0.35567	0.316708	0.388682	0.29228	0.171541	0.462259	0.312946	0.171693	0.556102	0.626907		CsaV3_1G035810	CsaV3_3G013590	CsaV3_5G026520
CsaV3_1G007380		〇	〇	5.87394	9.8852	6.46586	3.42539	4.13445	3.05244	3.12725	2.81268	3.68368	2.33224	2.75705	2.8187	3.15804	2.25852	2.37299	1.87724	1.5888	2.06031	2.48783	1.12321		CsaV3_5G014270	CsaV3_2G027910	CsaV3_1G036050
CsaV3_1G008750	〇			1.79537	2.54497	2.12835	0.946857	1.53417	0.87755	0.647989	0.811349	0.894608	0.939373	1.26365	1.04514	1.19034	1.35511	1.14361	1.15041	0.794402	0.837002	1.72684	1.04484		CsaV3_6G021350	CsaV3_5G014370	CsaV3_5G022970
CsaV3_1G008950		〇		8.83713	6.16151	8.37868	11.7522	9.80306	9.55992	9.24089	11.7916	7.78836	9.29656	2.39978	2.2803	2.35638	2.39138	2.17286	8.3521	10.0143	8.45586	6.96591	7.44452		CsaV3_4G000850	CsaV3_5G025940	CsaV3_1G024260
CsaV3_1G008960			〇	1.70573	1.12514	1.69729	2.33929	1.63818	1.38947	1.83127	1.37929	0.841984	1.29569	1.13746	0.633415	1.89483	0.92998	0.743346	0.815777	0.890693	0.837002	0.556102	0.731391		CsaV3_5G020690	CsaV3_6G048750	CsaV3_2G002310
CsaV3_1G009010		〇		0.533983	0.508994	0.296352	1.11395	0.0780084	0.870126	0.197214	1.3252	0.6578	1.10133	1.8875	1.48853	2.84224	1.40826	1.42951	0.70473	0.337019	0.729694	1.1122	0.444059		CsaV3_6G035560	CsaV3_1G031000	CsaV3_4G025150
CsaV3_1G009060		〇	〇	5.31636	5.46499	5.79233	5.4305	4.94053	8.25925	7.71953	8.57325	8.70928	7.83891	11.2473	11.6548	11.7576	11.3723	9.14887	11.2814	9.31617	9.57187	16.3318	9.32524		CsaV3_3G045410	CsaV3_3G037970	CsaV3_7G029620
CsaV3_1G010260	〇	〇	〇	3.08228	4.9292	2.26305	3.2583	2.00222	0.98874	0.591643	1.54156	0.815672	0.777412	0.920462	0.41172	1.09317	1.2754	0.571804	0.643973	0.553674	0.686771	0.556102	0.548543		CsaV3_1G035820	CsaV3_5G020690	CsaV3_7G025890
CsaV3_1G010300		〇		14.8873	16.9843	13.1473	23.6714	7.20278	21.9879	15.1855	29.9117	20.3918	22.545	32.4098	22.7396	33.208	31.2473	39.9977	22.409	20.0767	19.3369	27.2197	21.9417		CsaV3_5G008700	CsaV3_2G002310	CsaV3_7G027860
CsaV3_1G010470	〇	〇		2.35921	2.59855	2.82881	1.81017	2.23624	1.04873	1.07059	0.919529	0.92092	1.06894	0.777944	0.380049	1.02029	0.717413	0.686165	1.31926	0.722184	1.75985	0.848788	1.67175		CsaV3_6G023960	CsaV3_7G006280	CsaV3_5G014370
CsaV3_1G011070			〇	2.94118	2.67892	3.15211	3.2583	2.7823	4.15553	3.35264	4.0297	5.36765	3.62792	4.87106	4.84563	4.46984	4.62333	4.9747	6.15427	5.7534	5.08639	7.40494	5.95561		CsaV3_6G024110	CsaV3_7G027870	CsaV3_4G035250
CsaV3_1G011160	〇			5.10586	6.75087	5.46904	3.56464	4.96654	2.63339	2.70465	3.2454	2.10496	2.26745	4.83537	4.43391	4.49414	4.80933	5.03188	3.57747	3.10539	2.91878	5.09273	2.89944		CsaV3_UNG240560	CsaV3_3G045410	CsaV3_7G002820
CsaV3_1G011470			〇	0.660895	0.562572	0.592704	0.66837	0.676073	0.375732	0.169041	0.37863	0.289432	0.453491	0.641797	0.506732	0.607316	0.690843	0.486034	0.284283	0.240728	0.193154	0.321954	0.182848		CsaV3_6G010120	CsaV3_3G036830	CsaV3_2G014690
CsaV3_1G012030		〇		0.0588737	0	0	0	0.0260028	0.0565508	0	0	0	0	34.4505	23.5314	37.1191	28.9091	45.7443	0.0817464	0.0722184	0	0	0.0522422		CsaV3_3G015840	CsaV3_7G004100	CsaV3_1G035820
CsaV3_1G012930		〇		27.4722	26.4677	28.6923	26.6512	30.8133	20.7494	21.1583	18.661	20.0498	23.0308	13.9536	13.4284	13.0451	13.0463	15.067	21.9207	21.0637	27.3206	19.1416	19.199		CsaV3_6G006950	CsaV3_2G024670	CsaV3_1G040740
CsaV3_1G013440	〇			2.18778	2.19671	1.72423	3.14691	1.71619	4.60796	4.47958	5.08445	4.78879	3.85467	3.56472	3.76882	3.88682	3.3745	2.74466	4.04323	3.77943	3.02608	3.86345	5.14586		CsaV3_6G004860	CsaV3_3G045980	CsaV3_7G034800
CsaV3_1G014400	〇			0.744813	0.294681	0.619645	1.55953	0.390042	2.99499	3.01456	3.70516	1.78922	3.304	1.43515	0.633415	1.38468	2.68366	0.657575	1.467	0.86662	1.395	2.10734	1.27993		CsaV3_6G029740	CsaV3_7G006270	CsaV3_3G003330
CsaV3_1G014490			〇	265.792	300.923	243.009	285.422	262.264	191.611	208.484	163.46	215.627	178.481	209.898	231.45	210.909	200.61	180.747	104.537	115.886	109.797	67.9323	120.157		CsaV3_2G026410	CsaV3_3G044650	CsaV3_6G002080
CsaV3_1G014580		〇	〇	0.518421	0.616151	0.377175	0.66837	0.260028	1.51392	0.957897	1.94724	1.23666	1.71679	1.88588	1.99526	2.38068	1.4614	1.34374	2.9092	2.40728	1.5667	4.85858	2.55987		CsaV3_UNG075600	CsaV3_UNG075600	CsaV3_5G011210
CsaV3_1G014730		〇		2.48398	2.35745	2.58634	1.78232	3.25035	1.56889	0.845204	1.27111	1.07879	2.94769	0.737344	0.570074	0.510145	0.797126	0.800526	1.79143	1.51659	2.46808	1.34635	1.54115		CsaV3_4G004970	CsaV3_4G030200	CsaV3_4G037100
CsaV3_1G014930		〇		17.2582	22.1814	8.9175	35.34	4.34247	31.797	12.8753	32.8867	37.6525	43.9886	51.6309	36.2947	54.1726	40.0157	72.4476	23.7757	20.3656	20.2812	25.9612	27.3227		CsaV3_7G027860	CsaV3_2G013090	CsaV3_3G015840
CsaV3_1G015350		〇		0.536828	0.562572	0.269411	0.612672	0.546059	0.372508	0.366255	0.32454	0.39468	0.161961	0.229352	0.0950123	0.242926	0.212567	0.114361	0.394146	0.385165	0.343385	0.20488	0.417938		CsaV3_UNG225770	CsaV3_5G015070	CsaV3_1G028710
CsaV3_1G015850		〇		10.7886	13.6089	4.8494	22.7803	2.93832	19.2807	7.26875	20.3378	23.9439	25.5898	32.2223	22.803	31.5561	25.8269	46.3447	14.5128	12.0845	12.3619	16.4782	16.3518		CsaV3_UNG174360	CsaV3_3G021740	CsaV3_5G003160
CsaV3_1G017280			〇	0.464679	0.375048	0.565763	0.389882	0.364039	0.284322	0.366255	0.0540899	0.210496	0.29153	0.241991	0.0950123	0.364389	0.132854	0.114361	0.12494	0.120364	0.107308	0.0585371	0		CsaV3_5G033050	CsaV3_5G026040	CsaV3_7G009940
CsaV3_1G024260			〇	25.0952	25.6372	26.1059	27.0133	24.1306	36.5763	37.4425	38.0523	34.6266	36.1821	40.2184	42.7239	39.4998	41.1051	34.3083	55.7025	53.923	47.1726	68.0201	51.328		CsaV3_5G031980	CsaV3_1G045820	CsaV3_6G006960
CsaV3_1G028710			〇	86.5659	113.827	77.5634	105.073	59.0524	54.0272	50.5714	47.1664	52.8082	65.7561	73.3653	81.0138	94.6198	54.4171	58.0953	18.865	20.173	16.4825	14.4879	23.3		CsaV3_UNG208870	CsaV3_3G045390	CsaV3_5G032480
CsaV3_1G029150		〇		0.406429	0.294681	0.377175	0.501277	0.286031	0.673452	0.619816	0.676124	0.473616	0.712628	0.81379	0.601745	0.874535	0.743984	0.743346	0.489782	0.481456	0.300462	0.643908	0.339574		CsaV3_6G030750	CsaV3_6G050390	CsaV3_3G033590
CsaV3_1G030240		〇		1.39749	0.696518	0.0269411	4.48365	0.364039	0.119873	0.0281735	0	0.184184	0.0323922	0.164556	0.443391	0	0	0.0285902	0.175516	0.457383	0	0.0292685	0		CsaV3_6G029720	CsaV3_UNG225770	CsaV3_6G016650
CsaV3_1G031000		〇		2.86669	1.87524	4.12199	1.25319	4.29046	1.86217	1.32415	1.43338	2.99957	1.42526	0.18858	0.0633415	0.145756	0.106283	0.200132	3.03283	3.56277	4.05624	1.75611	2.40314		CsaV3_4G024940	CsaV3_1G009060	CsaV3_7G007470
CsaV3_1G031400	〇	〇	〇	0.888584	1.07157	0.646586	0.724067	0.988107	0.290024	0.450775	0.135225	0.184184	0.161961	0.391697	0.443391	0.46156	0.185996	0.228722	0.340707	0.529601	0.343385	0.146343	0.104484		CsaV3_3G049850	CsaV3_5G033050	CsaV3_1G014490
CsaV3_1G031460	〇		〇	15.818	19.2614	18.5085	11.2509	15.7317	5.81354	5.74738	5.59831	5.63077	6.08973	8.61504	7.94936	10.1057	6.19101	9.40618	5.55841	6.06634	6.78186	4.7415	4.23162		CsaV3_6G048750	CsaV3_5G031170	CsaV3_5G006090
CsaV3_1G032220			〇	45.4517	76.483	47.4433	28.9627	33.5956	29.833	27.7227	28.884	30.0483	32.6513	27.7733	27.5219	29.7099	25.4283	26.2172	17.635	17.3806	15.4738	19.6977	17.1093		CsaV3_5G018820	CsaV3_6G024110	CsaV3_1G035830
CsaV3_1G032420			〇	180.577	190.819	181.098	185.556	184.1	120.59	124.47	111.588	117.72	128.986	129.744	131.497	132.929	114.547	130.457	89.5933	85.6991	105.269	71.1226	92.8083		CsaV3_1G040800	CsaV3_7G027610	CsaV3_4G004120
CsaV3_1G032430	〇		〇	1.09984	0.96441	1.21235	1.11395	1.01411	2.45554	2.11301	2.9479	2.73645	1.78157	1.69157	1.93192	1.79765	1.32854	1.37233	2.25613	1.39622	2.38224	2.54636	2.42926		CsaV3_4G035930	CsaV3_4G002950	CsaV3_4G014660
CsaV3_1G033720		〇	〇	0.689005	0.428626	1.02376	0.807613	0.364039	0.955294	0.619816	0.892484	1.28929	0.777412	2.15608	2.72369	2.81794	1.67396	1.02925	2.40221	1.37215	1.75985	4.27321	1.9852		CsaV3_2G007400	CsaV3_1G040500	CsaV3_1G005230
CsaV3_1G033810			〇	0.420484	0.482205	0.215529	0.66837	0.156017	0.919978	0.309908	1.02771	0.999856	1.13373	1.05295	1.04514	1.14175	1.08941	0.628985	1.19267	1.37215	0.665309	1.60977	0.914239		CsaV3_5G004140	CsaV3_3G034470	CsaV3_6G006950
CsaV3_1G033830		〇		0.544921	0.776885	0.592704	0.584823	0.0780084	1.01342	0.591643	1.10884	1.18404	0.939373	1.44123	0.886782	2.11346	0.956551	1.4581	0.983575	1.17957	0.922848	0.965862	0.626907		CsaV3_6G038040	CsaV3_1G035820	CsaV3_6G024070
CsaV3_1G033870		〇	〇	3.74189	4.84884	3.4754	4.90138	1.95021	6.09251	3.7189	7.59964	6.10439	6.80236	7.85903	8.07605	8.59959	6.82871	7.14755	8.9799	8.47362	5.73024	13.3172	7.88858		CsaV3_2G035740	CsaV3_3G047560	CsaV3_6G037900
CsaV3_1G034480		〇		1.01295	1.36625	0.969879	0.696218	0.910098	0.941241	1.07059	0.811349	1.05248	0.583059	0.518619	0.380049	0.388682	0.504846	0.543214	0.979267	0.674038	1.28769	0.731714	0.966481		CsaV3_4G000990	CsaV3_2G005290	CsaV3_4G007290
CsaV3_1G035810	〇		〇	240.823	317.13	261.409	209.562	201.054	117.699	121.146	91.2768	124.824	133.65	143.67	158.449	160.793	125.999	118.792	53.5566	54.1878	60.7363	42.4394	54.6715		CsaV3_4G035920	CsaV3_3G021920	CsaV3_6G044570
CsaV3_1G035820	〇	〇	〇	238.221	432.538	235.384	155.285	155.159	41.7271	43.6125	27.3154	52.7293	42.8549	53.8809	65.3051	72.0034	33.931	40.3408	11.6064	9.72541	7.0394	7.78543	21.0797		CsaV3_UNG088700	CsaV3_UNG088700	CsaV3_6G004700
CsaV3_1G035830	〇	〇	〇	140.943	264.382	160.919	75.4144	78.1124	53.2768	53.5296	32.1294	57.9654	69.4164	41.8957	41.172	54.3669	34.6218	34.3083	12.9653	10.6402	12.5121	12.7904	15.2025		CsaV3_5G011170	CsaV3_5G004140	CsaV3_2G012300
CsaV3_1G035950			〇	272.94	356.778	284.094	240.697	239.46	168.159	188.114	138.092	177.396	168.925	172.145	173.524	177.555	168.433	156.246	64.7596	63.5522	61.981	70.0104	60.8361		CsaV3_4G002950	CsaV3_1G010470	CsaV3_7G030140
CsaV3_1G035970			〇	10.1648	9.67088	11.3422	10.9167	9.62104	13.6175	12.7062	12.9545	13.8664	14.8032	17.2029	18.8758	21.1103	13.0729	14.3237	42.0251	35.4592	31.291	52.6834	46.7045		CsaV3_1G013440	CsaV3_UNG240560	CsaV3_4G002950
CsaV3_1G036050			〇	9.082	10.8496	9.77962	8.8002	7.67083	13.9399	14.2276	14.3609	14.7874	12.1795	14.7413	14.1885	15.2558	14.1091	14.1236	29.8544	27.0819	21.9767	38.8101	30.1438		CsaV3_7G029620	CsaV3_2G026410	CsaV3_3G039150
CsaV3_1G036580	〇	〇	〇	0.68467	0.482205	0.808233	0.362034	0.936101	1.56826	1.63406	1.51452	1.23666	1.68439	1.60882	1.58354	1.72478	1.24883	1.54387	3.11078	2.59986	3.2407	4.39028	1.93296		CsaV3_4G031150	CsaV3_4G004360	CsaV3_UNG044290
CsaV3_1G037490			〇	40.1986	40.9606	42.0281	42.9428	39.0042	26.5056	19.9186	25.8009	32.7585	27.4038	35.5057	23.4364	32.1634	35.7112	48.0316	20.38	20.1008	19.2296	19.5807	21.6022		CsaV3_7G026200	CsaV3_3G044800	CsaV3_7G021830
CsaV3_1G037510	〇		〇	8.66298	9.69767	6.33116	12.8661	6.5007	18.3031	11.8047	22.5285	19.4183	19.4353	16.674	17.5773	20.4787	14.5874	12.6369	28.1551	25.1079	22.7707	35.5906	27.8451		CsaV3_3G044800	CsaV3_6G014780	CsaV3_5G018820
CsaV3_1G037670		〇		12.717	14.3054	12.5545	10.6104	14.5356	6.72279	4.08515	4.89514	6.65694	11.1753	1.13213	0.855111	1.26322	1.03626	1.05784	8.3978	4.62198	14.3363	7.63909	6.53028		CsaV3_7G033520	CsaV3_2G029200	CsaV3_5G004290
CsaV3_1G038690			〇	2622.71	3219.55	2479.74	2286.91	2785.19	1368.05	1592.84	1163.99	1475.13	1238.45	1523.38	1507.62	1379.14	1367.28	1728.65	642.099	672.353	683.315	555.956	632.601		CsaV3_1G032430	CsaV3_7G005630	CsaV3_4G004360
CsaV3_1G038710			〇	2616.68	2974.43	2400.15	2481.38	2890.63	1718.06	1867.34	1624.21	1792.45	1591.01	1748.12	1626.67	1526.45	1621.91	2090.8	1022.74	1070.04	1055.78	972.564	954.439		CsaV3_1G010260	CsaV3_4G033330	CsaV3_5G002530
CsaV3_1G038850			〇	86.7946	99.6021	92.2732	85.9134	78.5805	56.2195	58.0091	50.1684	58.7284	57.9172	64.4801	64.7351	68.4809	57.7916	62.0694	39.6943	37.5295	42.9446	39.2491	37.4054		CsaV3_2G001890	CsaV3_7G027860	CsaV3_1G031460
CsaV3_1G039650		〇		0.583594	0.562572	0.48494	0.724067	0.416045	1.40152	0.535296	1.0818	1.81553	1.97592	1.98337	1.90025	2.3078	1.78025	1.57246	1.10075	1.03513	0.686771	1.34635	1.12321		CsaV3_4G033170	CsaV3_2G019360	CsaV3_5G030610
CsaV3_1G040210			〇	149.436	134.321	132.362	193.911	153.131	101.128	92.7752	107.26	98.1964	106.862	124.595	138.433	126.929	82.6885	141.379	70.3789	71.6406	87.2413	52.42	67.5492		CsaV3_4G035900	CsaV3_3G032580	CsaV3_6G013910
CsaV3_1G040500		〇	〇	3.62977	4.447	3.0174	3.50894	3.7184	6.17157	4.9867	5.57126	6.60431	7.35303	8.06954	10.008	8.40525	6.90843	6.1469	10.0352	9.1958	10.3659	11.9123	8.12367		CsaV3_5G036030	CsaV3_1G035830	CsaV3_4G024840
CsaV3_1G040740			〇	33.7442	44.7111	33.7033	27.988	31.9834	18.4389	18.7353	18.7151	17.629	18.5607	22.035	22.993	19.677	21.6553	21.9573	13.8336	11.9642	14.229	16.6538	11.8067		CsaV3_6G039840	CsaV3_5G017100	CsaV3_5G031170
CsaV3_1G040800	〇		〇	1.20005	0.991199	1.5087	0.724067	1.48216	0.395039	0.422602	0.37863	0.289432	0.259137	1.15259	1.2985	1.09317	1.06283	0.857707	0.242671	0.144437	0.279001	0.0585371	0.261211		CsaV3_2G034600	CsaV3_6G008210	CsaV3_3G012890
CsaV3_1G040980			〇	24.9765	21.3777	26.9141	40.6592	13.5475	44.3557	28.2298	60.0128	42.757	46.8391	48.6619	59.161	53.6624	44.9845	32.9645	60.3218	44.1976	40.9058	103.962	49.6824		CsaV3_2G007760	CsaV3_1G010260	CsaV3_4G004970
CsaV3_1G044020	〇	〇	〇	638.033	894.517	601.244	546.921	577.834	244.392	281.988	193.047	265.725	236.301	317.04	338.687	311.796	270.704	323.727	101.231	104.139	106.213	88.4788	102.055		CsaV3_UNG240580	CsaV3_4G010210	CsaV3_2G028480
CsaV3_1G045820		〇	〇	0.458318	0.401837	0.511881	0.417731	0.338036	0.857437	0.535296	0.946574	0.736736	1.00416	0.0560227	0	0	0	0	0.925628	0.674038	0.858463	1.20001	0.757512		CsaV3_3G034470	CsaV3_7G022810	CsaV3_5G031900
CsaV3_1G046380	〇	〇	〇	13.8277	14.0911	15.1678	12.4484	14.8736	1.59748	1.54954	1.24407	1.60503	1.78157	1.54687	1.5202	1.11746	1.51454	1.71541	1.53447	1.0592	1.09454	1.55123	2.19417		CsaV3_6G015700	CsaV3_4G001090	CsaV3_3G044650
CsaV3_1G046390	〇	〇	〇	2.88797	2.7057	3.25987	2.50639	3.17234	0.184559	0.169041	0.135225	0.026312	0.194353	0.297962	0.506732	0.170048	0.185996	0.114361	0.189914	0.16851	0.0429232	0.117074	0.23509		CsaV3_1G011160	CsaV3_1G039650	CsaV3_5G010120
CsaV3_1G046620		〇		8.67139	9.83162	9.34856	6.90649	9.309	6.65466	3.1836	5.8958	6.34119	11.1429	4.13478	1.86858	6.29179	3.16193	4.6888	7.66312	5.1275	10.9454	6.52689	7.57512		CsaV3_2G013780	CsaV3_4G035920	CsaV3_7G005550
CsaV3_2G001740			〇	4.24714	4.2059	5.03798	3.06336	4.91453	4.69863	4.31054	4.05675	4.36779	5.89538	3.92936	3.26209	3.13375	3.93249	4.88893	9.14766	9.1958	11.2673	8.04885	7.549		CsaV3_1G005230	CsaV3_7G004500	CsaV3_1G040500
CsaV3_2G001750	〇		〇	311.061	296.851	313.487	414.417	253.371	768.443	599.418	813.81	803.016	864.159	271.407	255.646	314.055	268.711	227.607	702.819	650.639	687.114	722.114	723.868		CsaV3_4G005900	CsaV3_1G014730	CsaV3_5G015310
CsaV3_2G001820		〇	〇	2.53562	1.60735	2.02058	5.5976	1.01411	1.46272	2.16936	0.919529	1.42085	1.10133	0.8873	0.696757	1.19034	0.451705	0.914887	0.834137	0.698111	0.665309	1.17074	0.600786		CsaV3_1G010470	CsaV3_4G005900	CsaV3_6G021600
CsaV3_2G001890	〇	〇	〇	1.14838	2.43781	0.0808233	0.0835462	1.8722	5.09212	4.50775	4.73287	5.20978	5.73342	0.0700417	0.0316708	0.0242926	0	0	7.38358	5.4886	7.29694	7.7269	8.5416		CsaV3_3G017920	CsaV3_5G036180	CsaV3_UNG060480
CsaV3_2G002310	〇	〇	〇	91.1797	178.255	106.39	38.8211	50.8875	11.5217	12.1428	5.43604	15.9188	12.2766	13.2972	14.5052	14.8428	10.4424	12.2366	1.43175	1.17957	0.879925	0.878056	2.53375		CsaV3_4G008080	CsaV3_UNG044240	CsaV3_7G030330
CsaV3_2G004100		〇		0.35311	0.241102	0.350234	0.278487	0.364039	0.252882	0.281735	0.27045	0.184184	0.0323922	0.146804	0.0633415	0.0971705	0.106283	0.0857707	0.244978	0.0962911	0.236077	0.20488	0.23509		CsaV3_UNG044240	CsaV3_UNG096730	CsaV3_2G001750
CsaV3_2G004530		〇		13.2287	14.1447	14.3057	18.2131	7.51481	19.4059	9.5508	21.7171	21.6811	24.7152	28.3068	20.7444	28.8839	24.5249	36.9386	15.0982	9.79762	12.4048	16.4782	20.8708		CsaV3_5G039740	CsaV3_6G043320	CsaV3_3G035450
CsaV3_2G005290	〇	〇	〇	0.1703	0.107157	0.134705	0.167092	0.0780084	0.49445	0.281735	0.486809	0.499928	0.485883	0.825978	1.2985	0.655901	0.531417	0.571804	0.457226	0.625892	0.364847	0.380491	0.23509		CsaV3_7G022740	CsaV3_6G044950	CsaV3_3G034520
CsaV3_2G006380		〇		0.973908	0.669729	0.969879	0.946857	1.19613	1.30225	1.04242	1.16293	1.39454	1.39286	0.452047	0.475062	0.631608	0.239138	0.200132	1.39249	0.674038	1.69546	1.46343	1.4889		CsaV3_7G023470	CsaV3_5G036030	CsaV3_UNG174360
CsaV3_2G006700	〇	〇	〇	0.444821	0.535783	0.323293	0.362034	0.390042	1.01766	1.15511	1.00066	1.05248	0.615451	0.954077	0.570074	1.04458	1.16912	0.714755	1.20333	0.818475	1.22331	1.60977	0.94036		CsaV3_6G006970	CsaV3_2G008610	CsaV3_5G020430
CsaV3_2G006710	〇		〇	0.569301	0.64294	0.377175	0.556975	0.546059	1.18779	1.35233	1.13589	1.21035	0.809805	1.08831	0.696757	1.09317	1.38169	0.857707	1.37597	1.13142	1.395	1.69758	1.04484		CsaV3_2G007750	CsaV3_2G007400	CsaV3_2G025710
CsaV3_2G007100			〇	0.275021	0.428626	0.134705	0.22279	0.130014	0.417311	0.422602	0.405675	0.26312	0.356314	0.491596	0.380049	0.340097	0.451705	0.543214	0.623217	0.43331	0.493616	0.819519	0.548543		CsaV3_1G037510	CsaV3_1G004040	CsaV3_1G036580
CsaV3_2G007400	〇	〇		2.8437	3.58975	3.12517	1.69877	3.04233	1.07986	0.873377	0.594989	1.1051	1.55482	1.25362	0.791769	1.14175	1.32854	1.42951	1.71786	1.27586	1.953	1.81465	1.56727		CsaV3_7G007760	CsaV3_6G038040	CsaV3_6G038030
CsaV3_2G007750	〇		〇	47.7558	46.4256	60.2672	33.5299	55.698	24.0254	27.2437	12.8734	29.1011	26.5616	27.4952	24.5448	27.9365	28.3511	26.932	18.7999	22.6766	20.3241	11.1513	20.0871		CsaV3_1G014400	CsaV3_1G005230	CsaV3_1G005540
CsaV3_2G007760	〇		〇	11.8891	11.7336	13.7938	7.46346	15.6017	5.52226	6.56441	3.00199	6.60431	5.66863	7.45022	7.85435	6.65618	7.59927	6.91883	4.79311	5.34416	5.1937	2.78051	5.43319		CsaV3_1G035830	CsaV3_5G006090	CsaV3_UNG068570
CsaV3_2G008170		〇		0.527189	0.535783	0.296352	1.05825	0.0780084	1.25518	0.704336	1.29816	1.49978	1.29569	1.92305	1.86858	1.57902	1.80682	2.08709	1.10186	1.08328	0.515078	1.40489	1.20157		CsaV3_1G031400	CsaV3_2G034600	CsaV3_5G008700
CsaV3_2G008610		〇		3.56267	3.29507	4.0681	4.76213	2.31425	3.37984	2.14118	2.65041	4.68354	3.82228	1.26557	1.77356	1.48185	0.876839	0.628985	4.38719	4.14052	3.56262	4.00979	5.45931		CsaV3_3G036730	CsaV3_4G006800	CsaV3_3G038510
CsaV3_2G009700			〇	0.641626	1.07157	0.48494	0.501277	0.364039	0.310985	0.0845204	0.32454	0.289432	0.323922	0.487589	0.791769	0.218634	0.106283	0.628985	0.194241	0.192582	0.128769	0.0585371	0.182848		CsaV3_2G012550	CsaV3_3G021540	CsaV3_5G006100
CsaV3_2G010020	〇		〇	4.30885	2.94681	3.0174	7.35207	4.18645	10.479	8.81829	9.08711	10.0512	13.8639	6.52644	8.04438	7.09345	4.49048	5.80381	14.2208	7.70329	17.6629	19.2294	11.65		CsaV3_2G035440	CsaV3_4G032450	CsaV3_UNG067570
CsaV3_2G010040	〇			2.92551	2.54497	2.39776	3.95452	2.91231	6.09189	4.70497	4.78696	8.1041	6.54322	5.94755	8.26607	5.2715	5.89873	3.68814	3.52917	3.08132	2.55393	4.33174	3.8398		CsaV3_2G031350	CsaV3_3G012450	CsaV3_6G006970
CsaV3_2G010470		〇		0.380387	0.294681	0.323293	0.501277	0.234025	0.340947	0.225388	0.189315	0.315744	0.421098	0.868706	0.886782	0.655901	0.637701	1.02925	0.498142	0.337019	0.279001	0.585371	0.600786		CsaV3_6G042200	CsaV3_6G039840	CsaV3_5G001960
CsaV3_2G012080			〇	0.776473	0.267892	1.34705	0.417731	0.936101	1.41083	1.77493	1.0818	1.44716	1.10133	0.898003	0.950123	0.777364	1.06283	0.514624	1.97452	1.99804	1.50231	1.28782	2.82108		CsaV3_5G036190	CsaV3_4G000990	CsaV3_6G039540
CsaV3_2G012270		〇		1.0761	0.776885	0.862115	1.55953	1.01411	0.747385	0.563469	0.513854	0.736736	0.971765	0.493761	0.506732	0.680194	0.265709	0.257312	0.624252	0.577747	0.450693	0.936593	0.339574		CsaV3_2G028170	CsaV3_5G036400	CsaV3_6G023960
CsaV3_2G012300			〇	876.23	972.071	747.319	876.539	1002.41	533.857	626.099	530.298	542.843	436.226	632.054	672.054	573.962	557.882	677.617	391.859	429.218	421.162	299.271	402.761		CsaV3_3G017480	CsaV3_UNG201600	CsaV3_4G009450
CsaV3_2G012550	〇		〇	25.5219	24.78	37.7175	19.7448	22.4144	12.7683	9.52263	14.8206	11.9983	14.6737	18.3233	14.4419	16.8834	17.6962	22.7578	12.9897	7.65515	11.7609	18.9075	12.9822		CsaV3_2G034500	CsaV3_2G008170	CsaV3_5G010310
CsaV3_2G012560	〇		〇	7.22221	8.17069	9.24079	5.5419	6.5007	3.60972	2.81735	3.81334	3.05219	4.59969	5.01414	4.43391	3.91111	5.15475	5.97536	3.44162	1.8536	2.91878	5.59029	3.13453		CsaV3_2G012560	CsaV3_UNG067560	CsaV3_1G040800
CsaV3_2G013090		〇		19.0336	16.2342	17.5925	18.1574	25.9508	15.0235	14.3403	12.5218	18.471	14.5117	7.43528	6.36583	8.18662	6.77557	7.66218	16.9589	13.6974	25.1101	16.5953	11.7284		CsaV3_5G027160	CsaV3_5G001430	CsaV3_5G014680
CsaV3_2G013390	〇			2.14411	2.19671	2.20917	1.92156	2.26224	1.11036	1.15511	0.540899	1.47347	1.03655	1.29851	1.01346	0.971705	1.40826	1.48669	1.45882	1.97397	0.987233	1.28782	1.33218		CsaV3_6G012860	CsaV3_UNG210270	CsaV3_3G034280
CsaV3_2G013780	〇		〇	2.51114	2.06276	3.85258	1.97726	2.21024	0.993603	0.788857	1.21702	0.605176	1.16612	1.47441	1.20349	1.60331	1.40826	1.34374	1.07867	0.409237	1.09454	1.25855	1.33218		CsaV3_UNG240530	CsaV3_5G030860	CsaV3_2G035230
CsaV3_2G014690			〇	220.464	173.272	254.755	211.205	266.113	261.677	260.773	267.367	230.914	289.78	344.185	351.166	342.186	308.302	349.944	687.585	584.222	660.63	920.525	559.828		CsaV3_UNG067560	CsaV3_3G049850	CsaV3_3G049850
CsaV3_2G014800			〇	0.281629	0.401837	0.269411	0.194941	0.0780084	0.44823	0.422602	0.405675	0.210496	0.550667	0.444623	0.665086	0.437267	0.185996	0.257312	0.73214	0.409237	0.772617	0.907325	0.626907		CsaV3_2G029200	CsaV3_4G032020	CsaV3_6G021350
CsaV3_2G014920	〇		〇	1.10346	1.01799	1.56258	0.640521	1.09212	0.457845	0.535296	0.351585	0.447304	0.259137	0.72955	0.601745	0.55873	0.770555	0.714755	0.515345	0.192582	0.493616	0.848788	0.339574		CsaV3_4G027750	CsaV3_7G033990	CsaV3_3G045410
CsaV3_2G019360		〇		1.07403	0.830464	1.13153	1.1975	1.04011	1.03968	0.676163	0.919529	1.21035	1.13373	2.33846	1.93192	2.11346	2.23195	2.68748	1.04532	1.10735	0.81554	0.760982	1.25381		CsaV3_5G013160	CsaV3_3G033690	CsaV3_5G014270
CsaV3_2G022180		〇		0.518348	0.375048	0.754351	0.584823	0.208022	0.934176	1.01424	0.703169	0.92092	0.874589	1.09111	1.20349	0.631608	1.32854	0.914887	0.931282	0.962911	0.81554	0.878056	0.835876		CsaV3_2G013390	CsaV3_3G044640	CsaV3_1G037510
CsaV3_2G023210		〇		0.935794	0.64294	0.969879	1.00255	1.01411	1.23692	0.986071	1.10884	1.36822	1.2633	0.403237	0.41172	0.583023	0.159425	0.200132	1.33684	0.529601	1.65254	1.40489	1.51502		CsaV3_2G010040	CsaV3_3G012330	CsaV3_5G017260
CsaV3_2G024320			〇	0.707177	0.294681	0.134705	1.92156	0.364039	1.61814	0.676163	1.81201	1.65766	2.13788	1.7311	1.8369	1.992	1.48797	1.25797	2.74554	2.04619	1.953	5.00492	1.75011		CsaV3_4G036650	CsaV3_4G026390	CsaV3_6G025240
CsaV3_2G024670		〇		16.5528	19.1275	14.7368	13.3117	20.5682	15.6288	18.0028	12.3325	17.6554	14.2526	36.1171	41.457	34.8599	33.2136	32.021	17.7233	15.2621	21.526	14.5172	18.7288		CsaV3_2G010020	CsaV3_5G002930	CsaV3_4G035900
CsaV3_2G024860			〇	77.4019	88.1095	77.3209	86.3868	65.9951	58.2829	58.3472	56.1724	61.5964	56.9778	69.7216	64.7667	68.5781	64.4609	75.8784	38.5052	37.4813	38.5021	38.8686	37.5099		CsaV3_1G004040	CsaV3_7G034560	CsaV3_4G009980
CsaV3_2G025500			〇	18.7272	27.8607	15.3834	18.5473	14.9256	9.69014	9.60715	7.57259	11.6562	9.68526	15.6468	23.2147	11.369	14.8531	11.6934	7.17984	6.0182	8.06955	3.57076	10.5268		CsaV3_2G006710	CsaV3_3G026800	CsaV3_5G027160
CsaV3_2G025510	〇		〇	51.6218	76.108	39.334	49.4037	46.9611	26.2027	27.6382	18.9856	33.311	24.5209	44.9574	66.6036	34.5441	42.6462	32.164	19.703	17.1639	20.9465	10.9757	28.6549		CsaV3_3G046950	CsaV3_5G015310	CsaV3_3G032070
CsaV3_2G025560			〇	47.1855	37.7727	71.798	40.8262	43.2947	41.6716	34.6252	24.5298	53.9133	53.4147	35.6797	29.6122	33.3538	37.8635	39.0828	23.4272	25.469	22.878	26.2246	18.1019		CsaV3_2G014920	CsaV3_5G026130	CsaV3_1G011070
CsaV3_2G025710			〇	242.179	274.884	314.241	189.706	215.953	132.093	135.373	120.458	136.165	136.63	134.765	140.365	143.91	124.83	119.936	124.098	118.871	146.218	113.679	113.104		CsaV3_6G030990	CsaV3_3G017490	CsaV3_1G040210
CsaV3_2G025810		〇		22.1063	25.3961	23.6004	14.5092	27.0429	21.7828	21.6654	18.3094	19.9182	27.2094	0.0698182	0	0.0485853	0	0	31.1923	36.3258	36.0125	20.8977	30.1699		CsaV3_3G012890	CsaV3_3G016640	CsaV3_2G001890
CsaV3_2G025850			〇	1.98	1.76808	2.18223	1.1975	2.7563	2.62818	3.63438	1.8661	2.23652	2.55898	2.17773	2.40698	1.82195	2.41795	1.68682	4.31108	3.10539	3.21924	5.32688	5.25034		CsaV3_7G001500	CsaV3_2G031350	CsaV3_6G004860
CsaV3_2G026410	〇	〇		58.2269	75.0632	70.8281	37.1781	55.88	27.4184	32.005	25.7468	28.2065	23.4843	29.5721	27.3635	32.1877	26.8631	29.5623	32.7663	33.6778	37.3861	24.2636	34.297		CsaV3_3G042750	CsaV3_3G042750	CsaV3_6G024110
CsaV3_2G027910		〇		1.01354	0.803675	0.915997	1.0304	1.19613	1.18251	1.32415	0.973619	1.3156	0.874589	2.96349	2.56533	2.89082	3.3745	2.57312	1.90292	1.63695	2.48954	1.87319	1.33218		CsaV3_6G032370	CsaV3_6G042200	CsaV3_2G028490
CsaV3_2G028170	〇		〇	3.66929	5.62572	5.14575	1.58738	2.49627	1.31504	1.35233	1.6227	1.05248	1.00416	2.14526	1.99526	2.67219	1.70054	1.82977	1.02968	1.5888	0.600924	0.936593	0.757512		CsaV3_4G032450	CsaV3_5G039740	CsaV3_5G024480
CsaV3_2G028480			〇	85.0661	125.052	91.4381	60.8216	71.8978	47.8861	46.9088	42.8392	51.6768	50.0459	50.2617	50.4515	51.6461	48.0933	46.9737	35.9563	35.1703	33.8878	39.454	33.7485		CsaV3_5G026580	CsaV3_3G016060	CsaV3_1G032220
CsaV3_2G028490			〇	13.9479	21.0563	14.0632	9.8863	12.0653	8.40327	8.87464	6.78829	9.36708	8.35718	9.27936	10.5464	7.72506	8.82153	9.12028	6.163	6.06634	5.53709	6.29274	6.32131		CsaV3_7G006660	CsaV3_5G026520	CsaV3_3G027600
CsaV3_2G029170		〇		15.9427	14.5733	12.3121	16.932	21.4263	9.32404	5.07122	11.7646	10.5774	9.75005	7.42429	4.81396	5.51443	9.2998	9.29182	11.1347	9.24395	19.9807	6.26347	8.48936		CsaV3_4G001650	CsaV3_2G001890	CsaV3_6G030750
CsaV3_2G029200	〇	〇	〇	23.9799	20.4133	24.7589	39.1275	14.0935	49.2461	36.9636	46.2469	53.1503	60.8325	65.1176	73.2545	66.1488	59.8642	56.1512	57.436	52.1176	46.2282	79.2299	49.7607		CsaV3_2G034700	CsaV3_3G028020	CsaV3_3G034470
CsaV3_2G029770	〇		〇	195.871	226.047	255.779	127.241	195.307	88.9686	91.3665	88.2748	87.5664	88.8841	108.406	107.807	118.669	85.1065	114.275	97.4451	104.091	105.956	76.947	98.9206		CsaV3_2G006700	CsaV3_UNG178380	CsaV3_1G010260
CsaV3_2G030750			〇	0.549605	0.535783	0.377175	0.556975	0.572062	0.289226	0.225388	0.297495	0.210496	0.194353	0.500101	0.475062	0.340097	0.425134	0.514624	0.260169	0.0962911	0.40777	0.175611	0.130606		CsaV3_6G031260	CsaV3_6G002280	CsaV3_2G029770
CsaV3_2G031350	〇	〇	〇	7.00872	7.71528	7.73209	5.73684	7.3848	3.36268	2.59196	1.8661	3.89418	4.92361	3.37889	2.69202	1.87053	4.75619	3.71673	3.17436	3.8035	3.11193	2.22441	3.2129		CsaV3_3G015760	CsaV3_6G040930	CsaV3_6G029720
CsaV3_2G032720		〇		3.57282	3.26828	4.36446	3.92667	2.91231	5.24286	3.15543	5.19263	5.76233	6.70518	0.118636	0.0316708	0.0971705	0.0531417	0.0571804	4.57785	4.52568	3.82016	6.84884	2.79496		CsaV3_5G040550	CsaV3_3G022840	CsaV3_3G017490
CsaV3_2G033650			〇	2.21271	2.67892	2.07446	2.1722	1.95021	1.39189	1.35233	1.81201	1.3156	0.842197	2.10411	2.56533	2.08917	1.40826	2.00132	1.15737	1.29993	0.858463	1.52196	0.731391		CsaV3_3G044600	CsaV3_5G000160	CsaV3_UNG098730
CsaV3_2G034500	〇	〇	〇	1.02627	0.508994	1.40094	0.919008	1.17013	2.08977	1.83127	1.78497	2.26283	2.26745	2.11255	2.62867	2.01629	1.64739	1.80118	2.49013	2.09433	2.18908	2.51709	2.87332		CsaV3_1G008750	CsaV3_6G014580	CsaV3_6G000090
CsaV3_2G034600	〇	〇	〇	7.00786	8.76005	8.54033	3.89882	7.35879	2.7675	2.19753	3.00199	3.21007	2.42941	2.85288	2.88204	3.03658	2.01939	3.05915	3.1677	3.49055	4.74301	1.37562	2.69047		CsaV3_2G005290	CsaV3_5G014680	CsaV3_5G028590
CsaV3_2G034700	〇	〇	〇	2.44318	2.33066	1.374	4.28871	1.8462	6.00219	4.36689	6.35557	5.23609	7.93608	6.18198	8.20273	6.48613	5.95187	3.40224	6.65767	6.52373	4.87178	9.60008	5.22422		CsaV3_1G036580	CsaV3_6G006970	CsaV3_3G023140
CsaV3_2G034740			〇	6.3959	6.93839	5.57681	8.41032	5.14856	4.38475	3.40899	3.21835	6.10439	4.5673	6.28743	3.86383	4.22692	7.62584	8.74861	3.00204	2.59986	1.80277	3.36588	3.94429		CsaV3_7G004500	CsaV3_1G014580	CsaV3_1G037490
CsaV3_2G035090			〇	1.39064	1.17872	1.13153	1.89371	1.30014	0.878384	0.647989	0.676124	0.999856	0.971765	0.949553	0.665086	0.801657	1.08941	0.943477	0.669204	0.409237	0.364847	0.936593	0.783633		CsaV3_3G034500	CsaV3_3G006720	CsaV3_1G009060
CsaV3_2G035230			〇	26.3466	27.0303	35.8855	23.4765	21.6603	24.6655	22.0316	19.851	23.9176	32.8781	20.779	22.1695	21.912	18.945	18.3549	11.5365	10.0624	13.4779	12.0001	10.0044		CsaV3_2G025510	CsaV3_7G001570	CsaV3_UNG075600
CsaV3_2G035440	〇		〇	0.177499	0.0535783	0	0.44558	0.0260028	0.998254	0.225388	1.16293	1.1051	1.29569	0.311556	0.475062	0.170048	0.265709	0.114361	0.795332	0.722184	0.579463	0.995131	0.679149		CsaV3_5G012450	CsaV3_5G026700	CsaV3_1G014580
CsaV3_2G035740	〇		〇	3.38171	2.62534	3.82563	3.48109	3.7444	1.49778	0.929724	1.0818	2.13127	1.61961	2.15702	1.48853	2.01629	2.44452	2.28722	1.64265	1.34808	1.54523	2.10734	1.33218		CsaV3_7G000100	CsaV3_5G002440	CsaV3_UNG240560
CsaV3_3G000530		〇		0.183318	0.214313	0.161647	0.111395	0.0520056	0.464997	0.253561	0.459764	0.52624	0.388706	0.466686	0.221695	0.437267	0.371992	0.571804	0.423427	0.43331	0.40777	0.146343	0.47018		CsaV3_5G032220	CsaV3_5G032780	CsaV3_2G001740
CsaV3_3G002060			〇	158.729	161.056	181.691	98.6681	210.103	239.977	288.778	246.866	214.338	210.582	186.157	166.905	254.174	151.427	159.505	365.377	300.14	327.375	478.394	341.298		CsaV3_7G022690	CsaV3_5G028590	CsaV3_6G043240
CsaV3_3G002990		〇		7.65698	7.17949	7.62433	13.3952	3.09433	13.8376	8.64925	19.4183	12.9455	14.3173	18.183	19.1608	19.5799	17.5102	14.9241	15.4156	17.7416	11.3746	20.6343	11.1537		CsaV3_1G005850	CsaV3_3G008490	CsaV3_UNG044240
CsaV3_3G003330	〇		〇	1.16721	0.910831	1.64341	1.25319	0.780084	5.33705	4.81766	5.8958	5.99914	4.40534	1.29852	1.10848	1.09317	1.19569	1.48669	4.98338	3.94794	5.34393	4.71224	5.53768		CsaV3_5G015470	CsaV3_5G026340	CsaV3_4G010210
CsaV3_3G004090	〇		〇	58.2387	59.204	67.6221	52.9961	59.2084	4.26312	4.00063	3.92152	4.02574	4.92361	44.0948	41.5837	43.3623	42.5931	45.4299	4.65595	3.32204	6.07363	4.36101	4.49283		CsaV3_3G042120	CsaV3_4G003880	CsaV3_3G046950
CsaV3_3G005340		〇	〇	12.4871	6.77766	5.49598	35.34	3.58839	46.4809	15.9743	55.8479	38.3629	76.7695	68.7419	94.4422	59.4198	66.3475	49.0608	82.062	71.1592	50.9498	152.109	50.7533		CsaV3_4G001210	CsaV3_4G026040	CsaV3_3G036730
CsaV3_3G005480			〇	6.16919	6.56334	5.46904	9.77491	3.35436	11.3986	7.63501	15.7402	11.2089	10.9162	11.3372	12.1932	13.2395	9.61865	9.26323	15.8705	14.2752	11.2673	20.0197	17.0832		CsaV3_3G015750	CsaV3_2G034500	CsaV3_3G044800
CsaV3_3G006720	〇	〇	〇	11.7913	19.7168	10.2646	10.9446	7.30679	1.45477	1.3805	0.946574	1.44716	1.84635	5.79556	8.07605	5.68448	4.80933	3.97404	0.548159	0.553674	0.279001	0.614639	0.548543			CsaV3_3G030110	CsaV3_2G007750
CsaV3_3G008490		〇		0.0982566	0.0535783	0	0.111395	0.0260028	0.261448	0.366255	0	0.315744	0.129569	0.463826	0.570074	0.364389	0.584559	0.0857707	0.139475	0.0481456	0.0429232	0.175611	0.104484			CsaV3_5G030870	CsaV3_7G027610
CsaV3_3G008520			〇	0.0851882	0	0.0269411	0.111395	0	0.246104	0.225388	0.135225	0.315744	0.0647844	0.270001	0.443391	0.121463	0.106283	0.200132	0.415931	0.457383	0.171693	0.673177	0.182848			CsaV3_5G015060	CsaV3_4G035930
CsaV3_3G011170		〇		3.52247	3.72369	3.52928	4.17731	2.83431	7.14895	6.84615	4.13788	9.36708	8.00087	7.78985	10.008	9.35266	6.37701	4.63162	6.63902	6.71631	4.57132	7.87324	6.94822			CsaV3_4G030560	CsaV3_5G033050
CsaV3_3G011550			〇	0.261379	0.241102	0.134705	0.167092	0.312034	0.332804	0.338081	0.16227	0.315744	0.29153	0.279843	0.190025	0.218634	0.239138	0.228722	0.125225	0.0962911	0.0858463	0.0292685	0.0783633			CsaV3_1G001120	CsaV3_6G015700
CsaV3_3G011830		〇		1.89625	2.08955	1.75117	0.640521	3.06833	1.30847	1.21146	1.10884	1.15773	1.55482	0.924694	0.886782	0.850242	0.92998	0.743346	1.79993	1.17957	2.06031	2.16587	1.54115			CsaV3_6G023940	CsaV3_6G030740
CsaV3_3G012330		〇		3.29911	3.26828	3.15211	5.06847	1.8722	6.06098	4.45141	7.00465	6.76219	5.83059	6.98272	5.32069	6.34038	7.78526	7.74795	4.43014	3.51463	4.09916	5.23907	4.51895			CsaV3_3G011170	CsaV3_1G007380
CsaV3_3G012450		〇		11.4752	10.6621	12.4737	15.3725	8.45091	13.4422	6.64894	15.3075	12.4982	19.3705	27.423	22.8663	30.5601	25.4017	28.7332	14.053	10.8328	13.3062	19.6685	11.7284			CsaV3_1G007380	CsaV3_2G007760
CsaV3_3G012540		〇		8.44922	8.94758	7.43574	14.732	3.43237	10.4188	9.9734	10.9803	7.8936	12.7625	3.85613	3.42044	6.21891	1.80682	3.48801	7.71157	8.52177	7.29694	6.46835	8.0453			CsaV3_6G032370	CsaV3_5G038380
CsaV3_3G012890	〇		〇	215.796	226.69	243.467	228.137	188.182	102.256	113.708	73.4271	100.696	121.309	177.481	312.084	177.919	88.5873	117.248	38.4032	38.3961	45.5629	26.6344	41.3758			CsaV3_4G034410	CsaV3_4G003680
CsaV3_3G013590	〇	〇		36.3725	35.6832	41.6509	35.3957	36.4819	17.9628	19.1298	16.5515	16.9976	19.0466	18.2691	15.5187	19.4098	17.5899	19.0411	19.5628	19.86	26.7626	13.7269	17.031			CsaV3_5G026200	CsaV3_2G010020
CsaV3_3G015750	〇		〇	46.178	49.0777	41.9473	57.6747	40.8244	22.9402	13.157	20.2026	29.1537	29.1854	36.4347	19.0975	27.7179	31.8319	64.4709	20.2305	19.86	17.7702	22.8002	19.5125			CsaV3_4G029600	CsaV3_6G008210
CsaV3_3G015760	〇		〇	95.9792	108.309	95.5062	105.435	84.8732	48.3033	30.3428	44.2997	57.0181	61.7395	80.3399	43.1356	59.3469	74.5047	138.777	42.516	37.6498	37.8582	49.376	43.3088			CsaV3_7G000310	CsaV3_2G034500
CsaV3_3G015840	〇		〇	222.71	329.185	191.901	205.44	188.078	99.8136	104.045	86.3546	116.641	91.8642	129.529	152.78	135.14	107.399	113.046	61.1422	57.1007	58.4828	47.5614	78.6245			CsaV3_2G004100	CsaV3_7G008550
CsaV3_3G016020			〇	0.209874	0.160735	0.215529	0.250639	0.0260028	0.373555	0.140867	0.459764	0.342056	0.323922	0.231826	0.190025	0.121463	0.212567	0.171541	0.516894	0.409237	0.622386	0.439028	0.365696			CsaV3_5G024650	CsaV3_3G002060
CsaV3_3G016060		〇		1.07173	1.15193	0.781292	1.64308	0.624067	1.48411	1.23963	1.97428	1.44716	1.03655	2.43325	2.56533	2.81794	2.25852	1.68682	1.37054	1.27586	1.116	1.14147	1.69787			CsaV3_5G032460	CsaV3_3G017480
CsaV3_3G016640		〇		36.8273	46.1041	31.4403	27.9323	45.5049	22.3294	19.2988	21.4467	23.6808	24.8124	18.3714	14.1568	15.3772	22.3992	19.956	28.2122	25.8782	44.7474	16.566	24.58			CsaV3_3G035700	CsaV3_5G032780
CsaV3_3G016950			〇	27.5583	37.1833	31.0631	22.0005	22.7525	20.1494	20.0313	18.8774	22.1284	19.3705	18.5461	18.8124	18.3409	17.1382	18.3263	8.8807	7.77551	10.1513	8.63422	8.43712			CsaV3_3G005340	CsaV3_UNG225770
CsaV3_3G017480	〇		〇	108.779	183.131	76.8091	117.744	69.0114	24.3607	27.8917	17.1736	37.2052	14.5441	66.5264	107.396	75.0642	44.1342	34.1653	14.8396	10.8809	8.73486	3.57076	35.0807			CsaV3_1G010300	CsaV3_4G008080
CsaV3_3G017490		〇	〇	3.95767	3.29507	4.22975	5.62544	2.91231	7.68397	6.67711	6.68011	8.7619	8.42197	8.37875	9.69126	10.0329	6.48329	6.48998	11.2292	10.8809	7.68325	14.5172	11.206			CsaV3_5G028950	CsaV3_7G022690
CsaV3_3G017920	〇			3.36567	3.96479	2.90964	2.56208	4.16045	1.5452	1.40867	1.3252	1.34191	1.91114	2.08685	2.2803	2.11346	1.64739	1.94413	3.42469	2.40728	5.1937	2.72197	3.03005			CsaV3_7G031730	CsaV3_2G028170
CsaV3_3G021410		〇		1.00807	0.991199	0.835174	1.0861	1.01411	0.713624	0.81703	0.459764	0.763048	0.583059	0.526559	0.728428	0.315804	0.265709	0.571804	0.855234	0.794402	0.965771	0.380491	1.01872			CsaV3_4G026410	CsaV3_2G025510
CsaV3_3G021540		〇		0.327938	0.267892	0.296352	0.417731	0.156017	0.400241	0.309908	0.27045	0.578864	0.194353	0.0839119	0.0316708	0.0485853	0.0265709	0	0.353633	0.216655	0.236077	0.20488	0.548543			CsaV3_1G015350	CsaV3_7G033520
CsaV3_3G021740		〇		2.89978	2.94681	2.99046	2.45069	3.30236	3.066	2.78917	2.73154	3.26269	3.27161	1.26179	1.04514	1.84624	0.823697	1.00066	3.6109	3.5387	3.60555	3.86345	3.10841			CsaV3_UNG208180	CsaV3_2G035740
CsaV3_3G021920		〇		14.3656	13.7964	18.8857	11.975	14.1455	7.87615	8.00126	7.00465	6.34119	10.0416	7.35331	5.09899	7.53071	8.13069	7.8909	9.03254	8.64213	10.9454	7.7269	8.28039			CsaV3_6G007580	CsaV3_6G029740
CsaV3_3G022840		〇	〇	2.4018	2.2235	2.18223	3.70388	1.56017	4.33462	2.78917	5.51717	4.10467	4.76165	5.10694	5.73241	5.53872	4.1982	4.3743	4.94901	4.21274	4.87178	6.14639	4.2055			CsaV3_4G034390	CsaV3_2G025500
CsaV3_3G023140			〇	80.6208	108.362	81.2004	80.7056	60.7686	55.6569	50.4868	41.9738	66.4378	63.5859	62.41	72.1144	71.3474	52.9823	48.4318	39.6083	38.6368	39.2962	38.5467	40.2265			CsaV3_7G028010	CsaV3_6G021780
CsaV3_3G023790		〇		1.16464	1.04478	1.5087	1.00255	1.01411	1.07943	1.23963	1.16293	0.815672	0.874589	0.62572	0.316708	0.55873	0.743984	0.600395	0.734392	0.625892	0.622386	0.380491	1.07097			CsaV3_6G004090	CsaV3_2G029200
CsaV3_3G026800		〇		0.0523492	0	0	0	0	0.0565508	0	0	0	0	0.51161	0.285037	0.291512	0.637701	0.571804	0.0502597	0	0	0	0			CsaV3_6G008970	CsaV3_3G005480
CsaV3_3G027600			〇	1.80037	1.66093	2.02058	2.39499	1.11812	3.19392	1.71858	4.54355	3.02588	3.304	2.93964	2.69202	2.86653	3.29479	2.45876	5.37005	5.56081	5.15078	5.91225	4.46671			CsaV3_2G034700	CsaV3_1G011470
CsaV3_3G028020		〇		1.74394	1.2323	2.8827	1.1418	1.69018	1.35879	1.12694	1.54156	1.34191	1.19851	0.688544	0.696757	0.315804	0.637701	0.857707	1.28957	1.37215	1.5667	0.790251	1.14933			CsaV3_5G026580	CsaV3_2G006710
CsaV3_3G030110		〇		0.26876	0.32147	0.269411	0.250639	0.0520056	0.51668	0.253561	0.513854	0.499928	0.583059	0.770851	0.506732	0.607316	0.637701	1.05784	0.407963	0.192582	0.450693	0.40976	0.365696			CsaV3_6G032200	CsaV3_5G010180
CsaV3_3G032070			〇	1.25146	1.01799	1.77811	1.22534	0.910098	2.21054	2.25388	1.78497	1.89446	2.72094	2.08653	2.24862	2.23492	1.83339	1.65823	3.71731	3.0091	3.54116	5.06346	2.95169			CsaV3_2G010470	CsaV3_4G031150
CsaV3_3G032580		〇		3.69605	3.53617	2.96352	5.62544	2.86031	3.0751	2.42292	3.59698	3.36794	2.68855	7.67381	6.30248	8.30808	7.28042	8.03385	3.26609	3.51463	3.62701	2.6049	2.97781			CsaV3_3G035690	CsaV3_4G001170
CsaV3_3G033560			〇	39.8609	46.1041	38.2833	39.3224	39.8103	22.6182	25.3843	19.2019	22.8388	22.8689	27.9798	34.5211	26.3575	22.0272	26.7319	11.8191	11.4105	12.6409	11.0342	11.5455			CsaV3_7G003190	CsaV3_6G038040
CsaV3_3G033590			〇	121.743	142.331	146.667	100.98	109.966	69.9857	71.9832	57.8762	65.9116	84.414	75.5751	71.5443	87.2834	66.3475	71.6185	49.8603	43.8847	51.5936	57.4542	44.5104			CsaV3_5G038270	CsaV3_5G036400
CsaV3_3G033690		〇		1.29361	1.20551	1.29317	1.72662	0.884095	2.04589	2.02849	2.02837	2.23652	1.652	3.12706	3.89551	4.00828	1.96624	2.20145	1.57141	1.87768	1.30916	0.965862	1.8546			CsaV3_6G037520	CsaV3_2G006700
CsaV3_3G034280			〇	6.04773	4.98278	6.97774	6.40521	6.26668	4.70901	3.54986	4.84105	4.73616	5.53906	5.31223	5.85909	6.07316	4.6499	4.05981	2.66746	2.31099	3.13339	2.51709	2.40314			CsaV3_7G027430	CsaV3_UNG088700
CsaV3_3G034470	〇	〇	〇	2.4275	2.30387	2.53246	2.97981	1.95021	4.99742	4.28237	4.70582	4.84141	5.99255	6.01517	7.15759	6.00028	5.55331	4.6888	6.35864	5.27194	5.90194	8.95617	4.91077			CsaV3_6G021390	CsaV3_2G031350
CsaV3_3G034500	〇			0.67626	0.187524	0.700468	1.0861	0.598064	1.61859	0.901551	1.75792	1.34191	2.29984	1.39502	1.80523	1.19034	1.19569	1.08643	0.971829	0.986984	0.922848	0.848788	0.888118			CsaV3_1G036580	CsaV3_2G012560
CsaV3_3G034520			〇	1.95084	1.74129	1.77811	2.20005	2.08022	3.80199	3.91611	3.40767	3.60475	4.08141	3.49997	3.16708	3.66819	3.48078	3.2021	4.63889	4.47754	4.46401	5.7659	3.50023			CsaV3_3G002990	CsaV3_5G014840
CsaV3_3G035450			〇	11.3164	9.48336	12.7431	12.5876	11.4672	9.50079	8.7056	8.03236	10.5511	10.5275	9.24289	9.46956	8.69676	8.36982	9.54913	5.6606	5.72932	6.45994	4.27321	5.74664			CsaV3_5G037050	CsaV3_5G013650
CsaV3_3G035690		〇		12.4156	17.9755	9.29468	17.6561	5.90264	24.4113	12.6499	32.1294	27.6539	25.2659	29.0648	23.4997	29.0297	26.438	35.0516	17.6843	18.0787	12.6838	16.7123	22.2813			CsaV3_5G038060	CsaV3_2G025560
CsaV3_3G035700		〇		0.974268	0.669729	0.835174	1.72662	0.572062	1.79557	1.43685	1.75792	1.68397	2.10549	2.27076	2.85037	2.6479	1.88653	1.31515	1.43221	1.5888	1.35208	1.4927	1.04484			CsaV3_5G000830	CsaV3_2G013780
CsaV3_3G036730	〇		〇	3.02728	5.03636	2.28999	3.39755	1.50816	1.08673	1.26781	0.784304	1.18404	0.874589	1.74887	1.96359	2.45356	1.22226	1.00066	0.643858	0.60182	0.622386	0.40976	0.70527			CsaV3_4G001210	CsaV3_1G017280
CsaV3_3G036830		〇		0.0523492	0	0	0	0	0.0565508	0	0	0	0	1.5133	1.42518	1.19034	1.54111	1.57246	0.0502597	0	0	0	0			CsaV3_5G036190	CsaV3_UNG038210
CsaV3_3G037020		〇		0.873782	0.750096	1.07764	0.44558	1.09212	0.994008	1.01424	0.757259	0.6578	1.36047	1.82522	2.43865	1.45756	1.11598	1.97273	1.11097	1.17957	1.05162	1.08294	0.888118			CsaV3_1G029150	CsaV3_3G015760
CsaV3_3G037390		〇		0.58387	0.348259	0.700468	0.751916	0.390042	0.998302	0.338081	0.865439	1.07879	1.52243	1.55599	1.58354	1.82195	1.16912	1.31515	1.31191	0.890693	1.28769	2.0488	0.809754			CsaV3_6G038430	CsaV3_1G032430
CsaV3_3G037550			〇	180.942	189.105	163.074	267.961	123.357	341.778	171.041	393.153	387.55	419.479	266.665	277.404	362.64	220.777	187.18	376.265	298.527	300.269	500.785	389.779			CsaV3_1G009010	CsaV3_5G039740
CsaV3_3G037570		〇		1.55808	1.20551	1.15847	2.53424	1.30014	2.76874	1.94397	2.78563	3.55212	2.55898	3.27876	4.05386	4.03258	2.71023	1.85836	2.76297	2.43135	1.73839	3.36588	3.23902			CsaV3_UNG207710	CsaV3_6G041960
CsaV3_3G037970		〇		0.615419	0.428626	0.673527	0.640521	0.572062	0.67905	0.788857	0.540899	0.578864	0.583059	1.50368	1.45686	1.3118	1.43483	1.48669	0.793339	0.794402	0.686771	0.760982	0.70527			CsaV3_1G033720	CsaV3_3G005340
CsaV3_3G038320		〇		0.685824	0.294681	0.808233	0.584823	0.910098	0.726578	0.591643	0.567944	1.15773	0.323922	1.67651	2.24862	1.79765	1.32854	1.00066	1.33712	1.25178	1.05162	0.907325	1.88072			CsaV3_3G037390	CsaV3_4G001210
CsaV3_3G038510			〇	96.8544	119.158	102.619	91.0932	84.8211	72.4843	88.4365	64.5022	64.7539	72.267	66.3774	67.7755	61.266	76.7101	54.4358	40.6325	33.8945	49.3831	28.0393	49.4473			CsaV3_5G005040	CsaV3_2G012550
CsaV3_3G038670			〇	306.619	347.402	283.824	329.2	298.928	204.181	212.033	211.816	199.524	194.126	218.829	227.111	219.897	191.523	220.745	155.625	158.616	165.919	134.869	157.04			CsaV3_1G034480	CsaV3_1G033870
CsaV3_3G039070			〇	0.633685	0.830464	0.431057	0.44558	0.676073	0.288474	0.0845204	0.37863	0.26312	0.194353	0.558108	0.380049	0.267219	0.398563	0.943477	0.238673	0.0722184	0.257539	0.263417	0.156727			CsaV3_6G004330	CsaV3_5G005040
CsaV3_3G039150			〇	19.3651	22.9583	23.8429	16.8206	15.7317	13.0659	12.34	11.7916	13.4717	14.5117	12.5057	13.175	12.0249	10.8941	12.8084	8.72615	7.43849	8.77779	8.45861	9.69093			CsaV3_1G033830	CsaV3_5G003820
CsaV3_3G040570		〇		5.43977	3.99158	5.01104	9.96985	3.19834	10.0546	5.35296	12.2784	9.68282	12.8597	11.8217	10.0396	14.8185	11.1332	10.2353	9.63507	10.9531	7.08232	10.0976	9.82154			CsaV3_1G033870	CsaV3_2G034600
CsaV3_3G042050		〇		31.9478	34.3973	33.5147	26.15	36.924	34.7486	37.5834	31.6967	34.6529	34.9512	12.1641	12.2249	11.9034	11.5849	11.8364	37.7359	36.1573	42.6656	33.3661	37.1703			CsaV3_5G039160	CsaV3_7G000100
CsaV3_3G042120	〇			3.52743	3.85764	5.52292	2.06081	2.83431	1.67915	2.00032	1.24407	1.42085	1.84635	2.37505	2.31197	2.21063	1.99282	2.60171	2.09653	1.01106	2.25347	3.161	1.72399			CsaV3_4G006110	CsaV3_5G026580
CsaV3_3G042750	〇	〇		0.0916429	0.0535783	0.0269411	0.0556975	0.0260028	0.270495	0.309908	0.0540899	0.184184	0.323922	0.30584	0.443391	0.0728779	0.265709	0.228722	0.219903	0.16851	0.171693	0.175611	0.156727			CsaV3_6G031260	CsaV3_2G034700
CsaV3_3G044600	〇			0.419516	0.401837	0.269411	0.529126	0.312034	1.05957	0.478949	1.43338	0.92092	1.19851	0.585856	0.601745	0.364389	0.584559	0.543214	0.897626	1.0592	0.94431	0.380491	0.94036			CsaV3_5G004000	CsaV3_5G012450
CsaV3_3G044640		〇		10.8486	10.5013	8.67503	18.408	6.81273	18.11	12.3681	21.2573	19.3656	19.4029	22.8474	19.0975	22.1306	23.1698	25.1308	14.7364	14.3955	14.83	15.366	13.6091			CsaV3_3G040570	CsaV3_3G015750
CsaV3_3G044650	〇	〇	〇	1.12578	1.20551	0.754351	1.25319	1.19613	0.162375	0	0.27045	0.026312	0.129569	0.203582	0.0316708	0.0242926	0.239138	0.285902	0.114034	0.0722184	0	0.117074	0.0783633			CsaV3_7G025420	CsaV3_5G014860
CsaV3_3G044800	〇	〇	〇	1.41744	1.17872	2.26305	0.863311	1.30014	0.317143	0.112694	0.459764	0.210496	0.259137	0.259477	0.158354	0.0728779	0.478276	0.0857707	0.238232	0.120364	0.279001	0.321954	0.0261211			CsaV3_1G002030	CsaV3_3G022840
CsaV3_3G045390		〇		7.05219	7.12591	6.97774	9.55212	5.12255	12.8233	7.2124	14.0904	14.8663	15.03	17.7849	17.2606	17.9037	13.7637	20.7565	10.963	10.6161	10.5591	10.7416	11.3104			CsaV3_2G004530	CsaV3_5G036030
CsaV3_3G045410	〇	〇	〇	2.70896	2.08955	3.71787	3.06336	2.05422	0.959064	0.986071	0.892484	0.684112	1.06894	0.968875	0.886782	0.753071	1.11598	0.829116	0.92518	1.08328	0.708232	0.731714	0.94036			CsaV3_5G033840	CsaV3_5G004140
CsaV3_3G045420	〇	〇	〇	5.94296	6.53655	5.09187	6.40521	6.16266	0.169507	0.112694	0.0811349	0.157872	0.0971765	0.364155	0.190025	0.194341	0.478276	0.343083	0.300775	0.264801	0.236077	0.117074	0.365696			CsaV3_2G029170	CsaV3_2G035090
CsaV3_3G045980		〇		13.375	13.5017	13.7669	17.3776	10.1151	19.5856	14.0304	19.9592	22.9967	21.2493	29.3017	25.1783	26.6733	30.1314	32.8788	15.5348	13.0956	16.8903	14.4587	16.9004			CsaV3_1G002470	CsaV3_7G023470
CsaV3_3G046950	〇		〇	2.62314	4.60773	2.50552	1.78232	1.66418	1.01561	1.35233	0.405675	0.841984	1.2633	1.44356	1.99526	1.21463	0.983122	1.28656	0.4823	0.481456	0.579463	0.175611	0.444059			CsaV3_1G031400	CsaV3_2G033650
CsaV3_3G047560		〇		27.7418	31.2897	29.4736	21.2486	31.6974	18.3606	18.2001	16.1188	18.8394	20.1479	13.6166	12.89	13.531	14.7734	12.0365	19.8332	19.2101	25.7539	11.4733	21.9417			CsaV3_3G037020	CsaV3_2G025850
CsaV3_3G049850	〇	〇	〇	31.7603	50.0421	29.2311	21.5828	29.3572	8.60277	9.88888	6.51784	8.78821	9.00503	11.3944	12.89	15.2072	7.91812	8.54848	5.51004	3.58685	3.21924	11.5903	3.3435			CsaV3_4G004350	CsaV3_5G040550
CsaV3_4G000850	〇			2.09919	1.92882	2.4247	1.92156	2.13223	4.54269	4.1415	4.19197	5.39396	4.21098	3.61228	3.38877	4.10545	3.85278	2.60171	4.21458	3.68314	4.14209	4.77077	3.91817			CsaV3_6G032030	CsaV3_3G008520
CsaV3_4G000990	〇	〇		2.39699	2.49139	2.28999	1.53168	3.30236	1.03419	1.23963	1.0818	0.631488	0.971765	1.1919	1.23516	0.971705	1.00969	1.25797	1.30443	1.46844	1.13746	0.995131	1.3583			CsaV3_7G006200	CsaV3_1G033720
CsaV3_4G001090		〇		8.19711	8.1439	9.8335	7.18497	8.29489	4.44418	5.63469	3.51585	3.9468	4.47012	3.66845	3.32543	3.6196	3.71992	3.5166	5.58991	6.76445	8.00517	3.13173	4.02265			CsaV3_1G003730	CsaV3_5G027230
CsaV3_4G001170			〇	0.381223	0.32147	0.350234	0.612672	0.0780084	0.625701	0.309908	0.784304	0.6578	0.518275	1.14071	1.10848	0.850242	1.24883	1.05784	1.87671	1.10735	1.24477	3.68784	1.27993			CsaV3_7G000680	CsaV3_4G035110
CsaV3_4G001210	〇	〇	〇	12.3606	9.40299	8.40562	28.7956	4.05644	38.9787	21.0737	46.1387	37.3367	51.8275	41.2602	54.3154	47.8808	32.071	27.5038	50.0318	42.7773	37.5792	80.8397	36.883			CsaV3_5G032530	CsaV3_1G004040
CsaV3_4G001650	〇			28.3713	26.2534	44.3989	21.3043	24.4166	13.2723	13.974	13.252	9.47232	16.3581	21.5681	18.4324	25.8474	18.7856	21.4998	15.4388	6.21078	15.7099	23.9709	15.1502			CsaV3_2G012270	CsaV3_7G029000
CsaV3_4G002950	〇	〇	〇	61.3274	130.276	66.3828	23.8942	31.1514	14.956	15.27	10.4934	17.7869	16.0341	11.7298	9.43789	14.7213	9.19352	12.5511	3.37424	3.22575	3.86308	3.68784	2.40314			CsaV3_5G013680	CsaV3_6G004330
CsaV3_4G003680			〇	6.39853	4.33984	8.4595	7.43561	5.85063	3.47217	3.97246	3.75925	2.10496	3.88706	6.00045	6.01745	7.40925	4.80933	5.11765	2.83019	3.17761	2.74708	2.57563	2.50763			CsaV3_3G038320	CsaV3_1G031400
CsaV3_4G003880		〇		4.47706	3.80406	2.50552	11.3066	0.624067	8.04366	4.28237	9.03302	8.20935	10.5599	18.6307	23.0247	23.1995	10.8409	15.9533	7.91656	8.6662	4.33524	9.74643	8.411			CsaV3_4G031030	CsaV3_2G034740
CsaV3_4G003890		〇		0.217136	0.107157	0	0.556975	0.0260028	0.311204	0.112694	0.10818	0.473616	0.323922	0.789191	0.981794	0.55873	0.371992	1.00066	0.138455	0.16851	0.0429232	0.0878056	0.0522422			CsaV3_6G019040	CsaV3_5G026700
CsaV3_4G004120			〇	27.0185	33.7811	28.2343	24.4233	24.3386	19.4187	18.7353	17.417	21.7074	19.6297	22.9234	21.8528	24.1469	24.3389	19.4413	13.6977	13.5289	12.9628	12.8489	14.7062			CsaV3_5G006740	CsaV3_5G036190
CsaV3_4G004350		〇		3.67011	3.08075	3.90646	5.84823	2.05422	5.71181	2.56378	7.73486	4.78879	7.67695	8.24339	9.46956	8.96398	6.19101	7.54782	5.77187	4.04423	5.7517	7.87324	5.04137			CsaV3_4G003890	CsaV3_5G010400
CsaV3_4G004360		〇	〇	5.36083	4.52737	5.49598	7.40776	4.39447	9.94066	7.91674	9.73619	8.7619	13.2808	14.4246	15.8037	15.5959	15.4908	9.49195	22.7512	17.4287	21.5904	32.4003	18.5982			CsaV3_3G023790	CsaV3_6G040930
CsaV3_4G004970	〇	〇	〇	3.84484	4.09874	3.96034	4.56719	2.96432	9.07494	7.55049	8.46508	9.26183	10.8838	11.6637	13.3967	12.1706	11.0801	8.92015	11.8274	10.8809	10.5376	16.0684	9.22075			CsaV3_UNG240530	CsaV3_5G023070
CsaV3_4G005900	〇	〇	〇	1.14978	1.41983	1.32011	0.724067	1.04011	0.396866	0.225388	0.37863	0.315744	0.453491	0.332587	0.0316708	0.340097	0.29228	0.400263	0.529735	0.409237	0.751155	0.234148	0.47018			CsaV3_2G022180	CsaV3_5G000710
CsaV3_4G006110		〇	〇	2.22164	2.43781	1.80505	3.70388	0.988107	3.81984	1.97214	4.08379	4.10467	4.956	4.90994	5.51071	4.78565	4.67647	4.0884	4.70358	4.81456	3.60555	6.2342	3.81368			CsaV3_7G000010	CsaV3_6G007580
CsaV3_4G006590		〇		3.44186	2.75928	3.42152	6.34951	1.43015	7.33232	4.90218	9.81732	6.68325	7.80652	7.30944	8.4561	7.36067	7.30699	5.34637	5.84444	5.63303	5.17224	7.3464	4.83241			CsaV3_3G000530	CsaV3_5G015610
CsaV3_4G006800		〇		5.71779	5.4382	4.66081	7.88119	5.30457	11.0469	8.05761	13.5225	10.8142	11.6936	12.3413	14.9169	13.6039	11.1598	8.54848	11.1625	11.3624	7.51155	13.405	11.7284			CsaV3_7G029040	CsaV3_5G015070
CsaV3_4G007290			〇	92.4252	100.834	88.1512	93.2933	97.1465	73.1973	70.1801	61.7978	82.4882	78.2595	64.6838	69.9291	60.3672	63.1058	60.2682	46.2626	48.5307	49.0397	33.8637	51.5892			CsaV3_UNG140080	CsaV3_2G012080
CsaV3_4G008080	〇		〇	39.6463	42.2733	40.1422	41.9959	38.2501	16.5512	8.95916	17.2276	18.4973	21.5084	29.7498	13.9668	24.0983	27.6071	51.1479	14.381	13.0475	14.4007	15.366	13.9748			CsaV3_3G021410	CsaV3_5G008690
CsaV3_4G009450			〇	36.3798	40.2105	36.4782	46.5352	26.0808	29.6672	22.8487	31.5344	31.4692	32.8457	35.2354	34.2994	36.0503	33.373	34.4512	18.0062	16.8269	17.7702	20.4294	16.1428			CsaV3_7G028030	CsaV3_3G016020
CsaV3_4G009980			〇	8.48566	6.61692	6.22339	15.2611	6.57871	5.98508	3.80342	6.00398	6.49907	7.48259	4.61691	5.57406	4.34838	4.33105	3.65955	2.15985	2.38321	1.73839	1.99026	2.24642			CsaV3_2G006700	CsaV3_7G004340
CsaV3_4G010210		〇	〇	4.2627	3.32186	3.39458	6.40521	4.18645	7.67481	6.67711	7.43737	8.73559	7.64455	9.36949	11.7499	9.10974	9.08724	6.60434	10.1135	10.1106	8.62756	12.0294	9.11627			CsaV3_4G006590	CsaV3_2G024320
CsaV3_4G014660			〇	532.453	599.3	458.295	507.766	621.025	352.469	392.456	349.962	376.157	291.173	387.713	396.391	353.919	344.598	427.452	261.895	268.291	263.977	225.368	279.496			CsaV3_1G014930	CsaV3_6G001950
CsaV3_4G016180		〇		5.61236	4.84884	5.98092	5.34696	6.65672	5.89256	5.07122	5.70649	5.94651	6.67279	2.14436	3.26209	3.01229	0.0531417	1.91554	5.65011	6.5478	5.08639	1.93172	8.5416			CsaV3_1G015850	CsaV3_4G005900
CsaV3_4G024840			〇	2045.91	2308.74	1974	1768.62	2350.55	1409.09	1654.49	1385.92	1389.14	1208.68	1343.86	1129.47	1276.94	1211.29	1663.64	880.099	886.721	988.156	951.959	663.868			CsaV3_2G006380	CsaV3_1G040980
CsaV3_4G024940	〇			1.2402	1.15193	1.21235	1.58738	0.936101	2.70201	2.3384	2.97495	2.44702	2.85051	1.98571	1.99526	2.23492	1.38169	1.97273	1.71091	1.73324	1.97447	1.22928	1.61951			CsaV3_3G037570	CsaV3_2G014920
CsaV3_4G025150			〇	85.5453	113.907	88.6362	69.3434	79.2825	51.3239	55.8116	46.3821	53.124	49.8516	51.7288	48.583	54.9256	48.545	50.9478	36.4849	35.0741	34.4244	37.7272	37.092			CsaV3_UNG210360	CsaV3_2G007100
CsaV3_4G026040		〇		5.80147	5.30425	4.82246	9.8306	3.6924	7.83015	5.07122	7.11283	8.39353	10.6246	13.7526	19.0025	15.3529	9.43266	10.0066	7.03327	5.77747	7.36132	8.60495	5.95561			CsaV3_2G001820	CsaV3_2G035440
CsaV3_4G026390		〇		2.34392	2.65213	2.93658	2.06081	1.76819	2.93496	2.87369	3.16426	2.15758	3.36879	5.09078	7.12592	4.25121	3.53393	4.88893	3.4795	3.58685	3.54116	4.12686	2.3509			CsaV3_1G030240	CsaV3_4G035920
CsaV3_4G026410		〇		1.24127	1.04478	0.296352	3.42539	0.156017	3.54693	0.619816	4.0297	3.84155	5.57146	6.53453	9.24787	6.12174	4.0122	6.08972	4.19833	2.72022	3.82016	7.17079	2.79496			CsaV3_2G023210	CsaV3_UNG065510
CsaV3_4G027750	〇			1.94122	2.30387	1.72423	2.81272	0.936101	4.33908	2.761	4.19197	4.05205	6.2193	2.79509	3.29376	3.10946	2.5508	1.80118	3.83471	4.23681	3.54116	3.68784	3.52635			CsaV3_3G012540	CsaV3_2G030750
CsaV3_4G029570		〇		0.0523492	0	0	0	0	0.0565508	0	0	0	0	6.99794	7.4743	7.48213	6.19101	6.11831	0.0757037	0	0	0.0292685	0.0783633			CsaV3_4G029660	CsaV3_1G033810
CsaV3_4G029600		〇		0.24884	0.160735	0.161647	0.278487	0.208022	0.46038	0.253561	0.351585	0.499928	0.518275	0.647813	0.380049	0.631608	0.531417	0.771936	0.512337	0.385165	0.257539	0.673177	0.548543			CsaV3_7G011300	CsaV3_2G009700
CsaV3_4G029660		〇		0.616887	0.884042	0.350234	0.779765	0.312034	1.20173	0.563469	1.54156	1.1051	1.39286	1.4628	1.01346	1.04458	1.2754	2.20145	0.928513	0.674038	0.708232	0.965862	1.14933			CsaV3_3G011830	CsaV3_UNG240580
CsaV3_4G030200		〇		0.431134	0.64294	0.269411	0.22279	0.416045	0.275023	0.309908	0.10818	0.315744	0.129569	1.73971	1.74189	1.45756	1.62082	1.80118	0.327067	0.120364	0.171693	0.585371	0.261211			CsaV3_1G046620	CsaV3_6G035820
CsaV3_4G030560		〇		0.657015	0.535783	0.754351	0.919008	0.286031	1.12204	1.15511	1.02771	1.1051	0.971765	2.5956	4.14887	3.93541	0.797126	1.11502	1.77982	1.51659	1.28769	1.84392	2.22029			CsaV3_4G016180	CsaV3_UNG040220
CsaV3_4G031030		〇		0.417842	0.348259	0.592704	0.139244	0.416045	0.44246	0.309908	0.622034	0.342056	0.259137	0.991809	0.918452	1.23892	0.956551	0.543214	0.522845	0.288873	0.643847	0.321954	0.600786				CsaV3_2G001820
CsaV3_4G031150	〇		〇	3.9871	4.15232	6.30422	3.09121	2.62628	1.12537	1.21146	0.594989	1.39454	1.06894	2.23831	1.90025	2.55073	1.93967	2.17286	1.34851	0.361092	1.116	1.60977	2.08969				CsaV3_3G037550
CsaV3_4G032020		〇		0.814935	0.96441	0.511881	1.22534	0.442048	1.2921	0.73251	1.3252	1.49978	1.39286	2.11304	2.12194	2.3078	1.56768	2.08709	1.35276	1.0592	1.24477	0.995131	1.8546				CsaV3_5G033840
CsaV3_4G032450	〇	〇		2.6705	2.67892	1.93976	5.20771	0.962104	6.24574	4.62045	7.49146	6.63063	6.05734	7.66227	8.17106	7.8951	8.26354	5.51791	5.50166	5.44045	4.57132	6.93665	4.67568				CsaV3_3G039070
CsaV3_4G032970		〇		0.321253	0.267892	0.161647	0.44558	0.234025	0.16928	0.0563469	0.21636	0.078936	0.0971765	8.32075	7.98104	9.01257	8.44954	7.0046	0.184475	0.0962911	0.0858463	0.351223	0.0261211				CsaV3_2G014800
CsaV3_4G033170	〇			2.70429	2.25029	2.93658	2.97981	2.73029	1.37815	1.43685	1.02771	1.3156	1.52243	1.92777	1.5202	1.91912	1.54111	2.37299	1.77958	1.75731	2.27493	1.14147	1.64563				CsaV3_6G040130
CsaV3_4G033330		〇		9.1979	11.0103	10.9381	6.43306	9.17899	5.49578	5.91643	4.97627	5.65708	5.21514	4.60714	4.02219	4.78565	4.0122	5.06047	6.95833	7.65515	8.54171	4.30248	6.84373				CsaV3_2G005290
CsaV3_4G034390		〇		10.0897	11.6265	5.01104	22.7803	1.8982	23.0993	10.4242	21.9605	26.8119	33.2992	39.3165	25.6217	41.8562	25.7206	61.3832	19.1944	16.5139	17.7058	19.9904	21.6022				CsaV3_1G045820
CsaV3_4G034410		〇		2.29982	2.78607	0.942938	5.15202	0.390042	5.31191	2.28205	4.43537	6.20963	8.19522	10.113	5.16234	9.61988	6.32387	18.4979	4.45059	3.58685	3.45531	4.56589	5.82501				CsaV3_3G011550
CsaV3_4G035110			〇	2.16059	2.94681	2.5594	1.1975	1.95021	1.18474	2.11301	0.703169	0.78936	0.906981	1.8073	1.48853	1.72478	1.93967	1.71541	0.960972	0.986984	0.879925	0.878056	0.861997				CsaV3_7G022740
CsaV3_4G035190			〇	0.196551	0.214313	0	0.250639	0.130014	0.500635	0.422602	0.37863	0.578864	0.388706	0.382543	0.158354	0.291512	0.584559	0.228722	0.611593	0.577747	0.236077	0.878056	0.574664				CsaV3_1G008960
CsaV3_4G035250	〇	〇	〇	25.5514	23.3601	30.1471	25.0917	26.1588	11.7735	11.6356	13.7388	10.7879	10.7866	10.3173	10.0713	9.47413	10.2829	10.464	11.1002	12.7826	10.1513	12.3513	8.51548				CsaV3_7G023030
CsaV3_4G035260	〇	〇	〇	163.107	172.978	157.39	155.479	183.84	63.8124	69.6166	62.0682	66.1747	57.2694	59.0019	60.1428	50.4801	59.7579	60.9829	63.41	65.7428	60.7577	62.9274	61.5675				CsaV3_4G035190
CsaV3_4G035900	〇		〇	382.067	546.713	297.403	484.791	240.89	133.355	132.246	128.788	140.953	131.674	298.039	458.846	278.636	242.539	188.066	86.8403	86.9268	86.297	42.3516	127.706				CsaV3_7G007630
CsaV3_4G035920	〇	〇	〇	0.241713	0.107157	0.269411	0.111395	0.286031	0.832606	0.788857	0.811349	1.05248	0.421098	0.840998	1.01346	0.631608	0.823697	0.628985	0.5879	0.553674	0.472155	0.673177	0.444059				CsaV3_4G006110
CsaV3_4G035930	〇		〇	1.59508	1.68772	2.02058	1.1975	1.43015	3.46351	3.38081	3.29949	2.76276	4.24338	2.83643	2.94538	2.86653	2.81651	2.28722	3.60992	2.79244	4.05624	4.24394	3.03005
CsaV3_4G036650	〇			0.509702	0.482205	0.48494	0.362034	0.546059	1.096	0.760683	1.05475	1.42085	0.906981	0.469456	0.41172	0.364389	0.531417	0.314492	0.690225	0.698111	0.922848	0.439028	0.444059
CsaV3_4G036670			〇	78.0516	96.4142	69.6427	76.8068	77.5144	49.7264	51.7546	43.5965	57.3865	45.8997	48.4021	50.3249	45.2815	46.7382	47.4598	25.2671	26.0708	24.2301	23.2392	26.3301
CsaV3_4G037100			〇	137.067	162.557	115.766	132.699	151.674	95.3078	109.003	89.4648	100.354	82.179	108.157	108.346	96.1988	108.117	111.702	70.6086	69.6185	67.883	69.2201	72.7473
CsaV3_5G000090		〇	〇	7.37785	7.63491	7.38186	7.32422	7.74884	12.1902	13.2697	11.44	11.2615	12.633	16.1618	19.1608	16.8591	14.8531	12.351	25.5331	22.4118	20.8392	28.7417	28.8899
CsaV3_5G000160		〇		20.4364	18.9131	28.9617	19.9397	15.9657	39.8806	31.2162	31.5344	45.9934	50.7909	44.1019	53.0802	51.8891	40.0954	27.8469	36.8506	31.0298	29.2951	52.4785	32.991
CsaV3_5G000710			〇	1.14014	1.41983	1.40094	0.362034	1.27414	0.633324	0.591643	0.567944	0.39468	0.777412	1.43603	1.55187	1.43327	1.48797	0.943477	0.481837	0.457383	0.343385	0.614639	0.313453
CsaV3_5G000830		〇		3.80795	3.96479	1.18541	10.0255	0.312034	8.51488	3.83159	6.24739	12.0246	11.7908	15.5729	11.0214	19.1183	10.0969	20.8423	6.69547	6.23485	5.51563	7.90251	6.687
CsaV3_5G001430		〇		4.08872	5.94719	4.17587	2.78487	3.6664	2.14601	1.94397	1.97428	1.55241	2.94769	1.98121	1.33017	2.04058	2.36481	1.80118	2.17917	2.07026	2.55393	2.10734	1.69787
CsaV3_5G001960			〇	1694.63	1563.66	1470.9	1963.03	1962.67	1138.46	1220.25	1067.01	1203.33	1064.96	1465.12	1757.98	1407.27	1138.67	1448.18	801.014	788.721	946.821	593.186	845.906
CsaV3_5G002440		〇		0.517899	0.535783	0.24247	0.696218	0.442048	1.28377	0.901551	1.3252	1.18404	1.52243	1.54838	1.10848	1.91912	1.96624	0.829116	0.898506	0.794402	0.429232	1.40489	0.783633
CsaV3_5G002530			〇	19.1221	23.253	20.2597	19.6334	15.2116	13.2121	13.4951	12.2514	12.8929	14.0582	15.3903	16.8489	16.6405	13.498	13.2373	9.7152	9.94206	10.4303	8.75129	9.16851
CsaV3_5G002930		〇		7.01594	7.28665	4.68775	12.1142	4.55049	11.0746	5.57834	10.5475	11.9983	16.1313	18.5728	14.7586	20.2601	14.5608	23.2438	8.96703	6.69223	8.21979	9.51228	10.8925
CsaV3_5G003160			〇	136.615	203.999	148.445	108.471	100.137	92.5108	85.4783	81.3513	101.985	101.355	83.263	75.4398	86.7733	80.5894	84.0838	44.1324	41.2848	40.4765	45.3662	47.4359
CsaV3_5G003820			〇	7.74739	7.4206	6.76221	11.9193	5.5386	14.509	9.04368	15.8754	15.261	17.8157	15.8908	17.799	16.689	15.0125	12.6655	17.1048	13.3363	14.787	25.61	13.8964
CsaV3_5G004000		〇		0.768141	0.401837	0.915997	1.0861	0.546059	1.31659	0.873377	1.40634	1.28929	1.49004	1.58159	1.90025	1.3118	1.70054	1.08643	1.07959	0.914766	0.922848	1.37562	0.888118
CsaV3_5G004140	〇	〇	〇	38.372	37.1298	37.7984	34.5603	47.8712	13.3904	13.1007	10.0066	10.5511	19.8888	12.4956	10.2297	8.62388	11.5583	18.4693	17.8919	17.7176	28.78	13.9904	10.3701
CsaV3_5G004290			〇	175.103	173.138	165.364	222.066	158.695	112.152	88.7464	118.944	112.536	129.277	107.462	113.16	105.43	108.967	94.0332	77.3683	68.4149	99.8607	68.8982	69.5344
CsaV3_5G005040		〇	〇	0.7812	0.428626	0.700468	1.1975	0.676073	1.43797	1.15511	1.37929	1.42085	1.58722	1.62204	1.8369	1.48185	1.30197	1.54387	1.77878	1.73324	1.45939	2.48783	1.20157
CsaV3_5G006090		〇	〇	0.176954	0.133946	0.0808233	0.22279	0.0780084	0.536985	0.535296	0.567944	0.368368	0.453491	0.832357	0.538403	0.971705	0.637701	0.886297	2.18307	1.5888	1.30916	3.30735	2.29866
CsaV3_5G006100			〇	10.1527	12.5373	10.9111	9.91415	8.13888	7.31791	8.31117	6.40966	6.65694	7.70934	7.36009	7.82268	8.18662	6.64272	6.03254	4.82437	4.79048	4.48547	3.95125	5.66828
CsaV3_5G006740		〇		2.00194	1.4734	1.374	1.94941	3.19834	1.6846	1.63406	1.37929	1.57872	1.94353	0.982468	0.601745	0.728779	0.770555	1.54387	1.71479	2.33506	1.52377	1.5805	1.14933
CsaV3_5G008410			〇	53.4431	61.5079	52.0232	49.5429	56.2181	34.8513	32.5967	28.2349	37.9419	40.555	35.0454	35.4079	31.046	35.4721	35.4233	22.1784	19.2101	22.5132	23.0929	22.856
CsaV3_5G008690			〇	1.72444	4.60773	1.0507	0.501277	0.702076	0.416552	0.309908	0.486809	0.289432	0.356314	0.511286	0.348379	0.388682	0.478276	0.571804	0.359939	0.337019	0.236077	0.321954	0.339574
CsaV3_5G008700	〇		〇	37.4862	56.1233	36.9362	30.5501	30.1633	15.2722	16.5378	13.7659	14.2874	16.3581	22.2523	28.7254	21.7662	17.2976	19.3556	13.2925	12.1086	16.9761	10.0976	13.2956
CsaV3_5G010120			〇	1.25984	0.93762	1.93976	0.751916	1.32614	1.82058	2.3384	1.51452	1.3156	1.91114	2.28518	2.62867	1.91912	1.99282	2.23004	4.90358	3.8035	5.00055	6.11713	4.3361
CsaV3_5G010180			〇	1.06921	1.50019	0.619645	1.30889	0.754081	2.45976	0.845204	2.13655	3.63106	3.01247	2.11912	2.43865	2.21063	1.93967	1.51528	3.81903	4.98307	4.72155	3.04393	2.16805
CsaV3_5G010310			〇	3.41118	3.18791	4.20281	3.3697	3.04233	4.62066	4.42323	3.43471	4.89403	5.53906	5.25956	5.60573	6.09745	4.78276	3.94545	7.76545	7.91995	6.82478	8.19519	7.62736
CsaV3_5G010400			〇	0.269095	0.214313	0.161647	0.417731	0.104011	0.471411	0.0281735	0.567944	0.605176	0.453491	0.452935	0.475062	0.583023	0.265709	0.228722	0.934177	0.674038	1.00869	1.31708	0.522422
CsaV3_5G011170	〇			6.90281	8.33143	5.76539	6.09887	7.93086	3.17147	3.7189	1.73088	4.34148	2.62377	12.5682	14.8536	11.0531	11.7443	11.4647	3.7311	3.24983	3.73432	2.98539	4.59732
CsaV3_5G011210	〇		〇	40.843	42.9966	38.3911	37.735	48.3912	16.7853	18.4818	14.3068	19.9971	14.0582	61.4236	61.8214	54.124	66.2146	58.6671	18.4401	20.6304	15.9889	17.4441	18.755
CsaV3_5G012450	〇		〇	81.512	88.4846	74.9501	91.4831	79.7246	35.0372	17.7774	30.7501	42.9412	48.815	60.4227	30.7523	31.7748	62.8401	111.902	30.7556	25.7338	27.9859	35.5613	32.3379
CsaV3_5G013160	〇			1.17656	1.28588	0.862115	1.11395	1.35215	0.534104	0.73251	0.27045	0.342056	0.583059	1.02374	0.981794	0.607316	1.2754	0.943477	0.715497	0.722184	0.708232	0.790251	0.417938
CsaV3_5G013650			〇	7.81976	7.92959	7.43574	9.21793	7.33279	4.70556	2.2257	4.00266	5.20978	7.25585	7.32712	3.99052	9.71705	7.30699	7.54782	3.5021	3.2739	3.19778	3.65857	3.55247
CsaV3_5G013680		〇		1.12654	1.25909	1.26623	0.417731	1.45616	0.675643	0.704336	0.297495	0.420992	1.10133	0.384971	0.126683	0.121463	0.690843	0.343083	0.634178	0.337019	0.858463	0.556102	0.548543
CsaV3_5G014270	〇		〇	1.25779	1.28588	0.808233	1.55953	1.30014	0.0565508	0	0	0	0	2.01735	1.90025	1.70048	2.63052	1.4581	0.0502597	0	0	0	0
CsaV3_5G014370		〇	〇	2.34733	2.11634	2.80187	2.64563	1.8722	4.55908	4.08515	4.78696	5.55183	3.56314	7.53361	7.91769	8.04086	7.25385	6.1469	12.2964	10.255	8.97094	17.7953	11.5194
CsaV3_5G014680	〇	〇	〇	0.896523	0.562572	0.99682	0.946857	0.962104	0.0565508	0	0	0	0	1.96006	1.90025	1.62761	2.23195	1.71541	0.0502597	0	0	0	0
CsaV3_5G014840			〇	66.2934	69.3035	66.4906	72.7966	63.5509	33.8874	15.1855	30.696	35.7843	54.2569	55.4407	30.3089	41.2246	53.5669	92.6895	24.5116	20.9193	18.5643	30.0588	27.2966
CsaV3_5G014860			〇	162.98	183.64	158.387	190.625	136.801	78.7885	40.5416	75.6989	93.0919	106.473	137.531	75.4715	94.9842	123.794	246.448	67.3166	60.856	53.5037	82.1275	69.8217
CsaV3_5G014870		〇		8.16275	7.23307	10.1299	8.18753	7.77484	8.26844	7.18423	7.43737	9.10396	9.16699	1.85954	1.2985	1.26322	2.86965	1.62964	5.93447	5.94598	5.10786	5.23907	7.00046
CsaV3_5G015060		〇		16.3142	15.2698	24.4895	19.6334	7.48881	12.8557	10.5087	17.7956	13.3402	9.62048	43.2853	39.3351	30.8759	44.7985	54.6931	11.6309	9.41246	7.18963	21.0441	8.30651
CsaV3_5G015070		〇	〇	21.6335	22.9315	29.0694	26.7069	10.0371	13.5353	9.77619	17.444	15.0505	11.726	79.5213	55.5189	72.1734	104.264	79.9954	10.3477	7.53478	9.4431	15.6294	8.25427
CsaV3_5G015310	〇	〇	〇	1.09393	1.36625	0.889056	1.1418	0.884095	0.0565508	0	0	0	0	2.2666	2.0586	2.08917	2.52423	2.00132	0.0502597	0	0	0	0
CsaV3_5G015470	〇			1.06319	1.17872	0.969879	0.66837	1.32614	3.29684	0.957897	3.11017	2.81539	6.2193	1.40808	0.665086	1.48185	1.64739	1.48669	2.54539	1.66102	3.56262	2.16587	2.48151
CsaV3_5G015610			〇	1.05839	0.857253	1.53564	1.36459	0.390042	0.544855	0.338081	0.540899	0.499928	0.583059	1.25422	1.5202	0.947413	1.14255	1.11502	0.419143	0.264801	0.343385	0.643908	0.23509
CsaV3_5G017100		〇		0.819439	0.750096	0.781292	0.250639	1.35215	0.634752	0.281735	0.351585	1.34191	0.29153	0.0770395	0	0	0.0531417	0.0285902	0.781915	0.649965	1.116	0.526834	0.574664
CsaV3_5G017260			〇	1.14205	1.20551	1.18541	1.39244	0.702076	0.656188	0.760683	0.567944	0.578864	0.485883	0.647675	0.601745	0.534438	0.371992	0.829116	0.30793	0.288873	0.236077	0.234148	0.261211
CsaV3_5G018820	〇		〇	4.32386	6.02756	3.63705	3.92667	3.95243	2.0019	1.57771	1.75792	1.89446	2.59137	2.71747	2.02693	2.55073	2.97594	2.88761	1.10949	0.674038	0.965771	1.46343	1.12321
CsaV3_5G020430	〇		〇	3.66998	4.04516	3.17905	3.75958	3.87442	7.49423	7.94491	6.89647	7.05162	7.90369	3.65534	3.42044	3.47385	3.16193	4.0884	7.75842	7.75144	6.07363	7.52202	9.16851
CsaV3_5G020690	〇	〇	〇	62.746	91.994	62.665	49.3758	53.4878	29.6681	31.8078	23.9889	34.4161	28.1812	29.7007	32.9059	30.3415	24.7109	28.4759	14.8866	13.1197	13.993	16.6245	15.0458
CsaV3_5G022970			〇	3.75231	3.42901	4.17587	4.01022	3.58839	5.9554	5.46565	6.1933	5.57815	6.41365	6.7299	7.06258	6.89911	5.73931	6.51857	8.71924	8.78657	8.00517	9.27813	8.28039
CsaV3_5G023070			〇	2.77201	2.4646	4.36446	2.00511	2.34025	1.56399	1.66223	1.37929	1.47347	1.52243	1.85845	2.85037	0.801657	1.70054	1.77259	1.33129	0.962911	1.22331	1.52196	1.38442
CsaV3_5G024480			〇	17.9528	13.7696	20.3136	17.5447	21.8944	9.84583	10.7904	9.11415	9.78807	9.49091	14.005	11.7815	13.531	13.3386	16.1535	7.96025	6.18671	10.9883	8.80983	5.40707
CsaV3_5G024650		〇		0.909902	0.348259	0.0808233	2.92412	0.208022	1.43086	0.225388	1.05475	2.52595	1.68439	5.79877	10.5464	6.48613	2.04596	3.5166	1.88352	1.87768	2.44662	1.66831	1.25381
CsaV3_5G025390	〇			34.729	29.9235	40.7619	46.0897	25.7688	76.7811	62.1788	91.5743	74.1736	79.7819	69.2166	59.2877	62.1891	71.1302	79.0234	50.8853	50.4084	50.0055	54.5858	46.4433
CsaV3_5G025810	〇	〇	〇	0.0588913	0.0267892	0	0	0	1.76171	1.60589	1.54156	1.44716	2.26745	3.69588	4.1172	2.74507	3.64021	3.8025	1.88998	1.6851	1.65254	2.16587	1.80236
CsaV3_5G025930	〇	〇		5.74418	5.14352	5.79233	8.02044	4.44648	12.1825	11.7483	11.0614	12.4193	13.3456	15.3308	14.8536	14.7942	14.056	16.2964	11.5914	13.4085	11.3746	10.5952	10.344
CsaV3_5G025940		〇		1.39444	1.79487	1.5087	1.1975	1.01411	0.792711	0.422602	1.10884	0.78936	0.615451	0.231574	0.316708	0.242926	0.0797126	0.0571804	0.798206	0.529601	0.643847	0.702445	1.09709
CsaV3_5G026040		〇		2.44462	2.4646	2.96352	2.53424	1.8722	4.69919	3.88794	4.89514	5.42027	4.37294	5.16876	4.40224	5.5873	5.4736	4.60303	3.79705	3.89979	3.30508	3.13173	4.49283
CsaV3_5G026130		〇		0.43797	0.348259	0.431057	0.334185	0.46805	0.588753	0.591643	0.513854	0.420992	0.615451	0.931255	1.04514	0.704486	0.983122	0.714755	0.635716	0.746256	0.493616	0.585371	0.496301
CsaV3_5G026200		〇		1.69154	1.17872	0.619645	4.42795	0.546059	4.37618	1.35233	6.22034	3.89418	5.92777	6.95842	7.94936	7.94369	6.40358	4.80316	3.53711	4.09237	1.953	5.122	2.69047
CsaV3_5G026340		〇		1.93189	2.06276	1.99364	1.42029	2.23624	1.58045	1.57771	1.24407	1.63134	1.652	0.977475	0.41172	0.874535	1.22226	1.08643	1.79281	1.20364	1.63108	2.07807	2.01133
CsaV3_5G026450			〇	2707.68	3392.58	2500.46	2504.8	2723.3	1433.31	1593.15	1265.19	1536.17	1338.93	1617.39	1549.21	1502.01	1414.13	1888.27	510.469	527.194	574.355	457.701	464.303
CsaV3_5G026520	〇	〇	〇	323.49	521.638	251.791	271.08	283.847	53.7675	62.7141	29.8036	69.3058	52.6049	126.236	159.842	114.54	104.663	116.105	15.5107	15.4307	21.2899	4.6537	19.8259
CsaV3_5G026580	〇	〇	〇	1.06617	1.20551	0.942938	0.974706	1.04011	0.559467	0.450775	0.567944	0.420992	0.583059	0.570048	0.728428	0.583023	0.29228	0.428853	0.512988	0.361092	0.729694	0.351223	0.365696
CsaV3_5G026700		〇	〇	0.157088	0.0267892	0.0269411	0.194941	0.18202	0.400686	0.225388	0.405675	0.473616	0.259137	0.555308	0.348379	0.655901	0.398563	0.543214	0.505576	0.240728	0.515078	0.673177	0.391817
CsaV3_5G027160	〇	〇	〇	1.35242	2.14313	1.29317	0.807613	1.09212	4.95041	4.0288	4.43537	2.92063	8.35718	11.3195	9.31121	10.4944	12.3555	12.0651	9.38837	5.87376	9.50748	16.1855	5.53768
CsaV3_5G027230			〇	0.262717	0.0803675	0.161647	0.501277	0.130014	0.4589	0.112694	0.243405	0.763048	0.485883	0.65583	0.855111	0.55873	0.61113	0.343083	1.23834	0.890693	0.493616	2.19514	1.20157
CsaV3_5G027270			〇	72.7481	75.5454	72.8218	74.6625	75.5902	59.2771	61.8689	55.9831	57.6233	61.7071	57.1645	52.7952	56.2131	59.9439	55.2935	35.3755	33.9186	39.9615	30.0588	36.0471
CsaV3_5G028590		〇	〇	7.92967	13.5821	8.86362	5.73684	4.18645	3.73657	3.26812	2.48814	3.86787	5.15036	2.81746	2.91371	3.86253	1.72711	2.3444	1.38802	0.794402	1.07308	2.72197	0.783633
CsaV3_5G028950		〇		0.367269	0.482205	0.323293	0.389882	0.104011	0.496149	0.450775	0.703169	0.105248	0.518275	1.13789	1.04514	0.680194	1.24883	1.28656	0.480574	0.288873	0.300462	0.790251	0.365696
CsaV3_5G030300			〇	558.172	687.812	592.973	511.526	500.528	363.244	362.874	310.693	383.997	396.448	395.867	401.744	404.472	399.732	348.057	245.966	246.722	252.496	247.378	227.959
CsaV3_5G030610			〇	79.112	121.489	79.557	65.9737	57.7782	40.995	39.6964	39.9995	40.8362	43.4703	47.2609	55.0755	53.1766	38.6606	38.4824	28.0004	28.4781	27.9001	28.8881	25.4942
CsaV3_5G030860		〇		7.20567	7.1527	7.65127	11.1395	3.48438	6.90934	3.85976	8.08645	7.91992	7.61216	18.672	19.0658	19.3612	19.6359	15.0099	4.38396	4.64605	2.232	6.46835	3.86592
CsaV3_5G030870		〇		0.786307	1.15193	0.646586	0.751916	0.46805	0.892775	0.591643	1.10884	0.894608	0.74502	1.65823	1.58354	1.72478	1.32854	1.65823	0.652309	0.914766	0.472155	0.468297	0.522422
CsaV3_5G031170		〇	〇	4.28841	3.72369	4.17587	5.87608	3.64039	7.74865	6.70528	7.89713	7.68311	8.55154	10.3258	12.1932	11.1503	9.51237	7.46205	13.4715	12.6141	11.0098	18.0587	11.5194
CsaV3_5G031750		〇		97.5811	110.291	96.045	81.9588	112.228	57.0199	57.0794	48.4375	59.9651	62.5817	48.6938	43.4206	46.2046	47.5353	53.8926	77.4703	79.368	91.9414	55.0249	80.5053
CsaV3_5G031900			〇	10.227	7.74207	8.80974	15.5953	9.67304	18.592	19.1861	19.7969	19.5761	15.613	17.9983	21.0927	21.1346	13.7371	14.5238	32.0312	27.5633	35.3472	36.2637	27.6361
CsaV3_5G031980	〇			31.1794	35.4956	36.128	20.9701	35.2338	15.9045	19.3552	13.7659	14.761	15.5482	20.0326	20.9661	22.3492	16.9256	18.2406	18.4327	18.4879	21.2899	13.9026	19.1468
CsaV3_5G032220	〇			2.42053	2.9736	2.02058	1.28104	3.43237	1.09535	0.788857	0.649079	1.34191	1.39286	1.54164	1.23516	1.23892	1.72711	1.62964	1.50628	0.86662	2.21054	1.28782	1.38442
CsaV3_5G032460		〇		3.68384	3.37543	3.55622	5.95963	2.05422	6.10219	3.54986	7.97827	5.97283	6.76997	7.82111	8.70946	7.16633	7.46641	7.14755	5.73239	5.10343	4.27085	6.90738	6.24295
CsaV3_5G032480			〇	66.6766	63.7314	61.6412	82.0145	66.3332	50.337	53.1351	47.3557	51.0453	49.7544	61.0628	71.9243	58.4966	52.318	56.7516	33.7189	31.6798	34.2956	29.3271	38.0323
CsaV3_5G032530		〇		2.80925	3.91122	2.58634	1.0861	3.7184	1.45296	1.49319	1.43338	0.947232	1.74918	1.11631	1.17182	0.680194	0.770555	1.57246	3.4015	2.16655	5.12932	2.1366	3.81368
CsaV3_5G032780		〇	〇	21.1954	37.6923	26.1329	10.5547	12.4813	13.3702	16.1152	10.0066	12.6298	14.5441	9.13211	7.63266	10.1543	8.6621	9.20605	7.01142	6.49965	7.06086	7.58055	6.45191
CsaV3_5G033050	〇	〇	〇	2.20327	1.52698	2.82881	2.06081	2.41826	0.928584	0.986071	0.811349	0.763048	0.939373	0.929101	0.981794	1.04458	0.770555	0.628985	0.996702	0.962911	0.708232	0.995131	1.09709
CsaV3_5G033840		〇	〇	3.32886	3.56296	2.64023	5.51405	1.76819	5.41923	2.87369	6.13921	6.36751	6.12212	6.93009	6.96757	7.87081	6.2973	5.86099	6.86807	7.8718	4.87178	8.16592	6.11234
CsaV3_5G036030	〇	〇	〇	1.69869	2.41102	1.64341	1.16965	1.53417	0.718218	0.647989	0.730214	0.710424	0.550667	0.744333	0.760099	0.728779	0.451705	0.771936	0.889673	0.60182	0.622386	1.14147	0.992602
CsaV3_5G036180		〇		0.477786	0.64294	0.377175	0.389882	0.338036	0.868622	0.845204	0.946574	0.947232	0.485883	1.20797	1.33017	0.92312	1.16912	1.11502	0.884963	0.818475	0.772617	1.0244	0.70527
CsaV3_5G036190	〇	〇	〇	0.641657	0.857253	0.808233	0.44558	0.312034	1.96348	1.09876	1.81201	1.92078	2.85051	1.73807	1.64688	2.23492	1.64739	1.05784	1.79284	1.34808	1.88862	2.57563	1.12321
CsaV3_5G036400		〇	〇	48.5926	49.0777	38.7143	81.9867	29.7732	96.7357	74.8569	130.086	104.117	78.3891	110.929	93.3021	105.43	104.424	132.516	110.665	98.1688	107.866	108.03	123.971
CsaV3_5G037050		〇		29.3246	29.9771	19.8825	59.1229	11.4152	50.8462	26.3704	45.111	56.3866	75.9921	11.0176	9.69126	12.1706	9.32637	11.8935	42.4493	36.7832	36.7637	47.9126	46.4172
CsaV3_5G038060		〇		0.808171	0.910831	0.48494	1.22534	0.494053	1.32944	0.591643	1.67679	1.49978	1.32808	1.92888	1.58354	2.72077	1.48797	1.54387	1.18361	0.770329	1.116	1.25855	1.3583
CsaV3_5G038270		〇		0.308274	0.241102	0.296352	0.389882	0.130014	0.177741	0.0563469	0.0811349	0.105248	0.259137	0.112416	0.0950123	0.0242926	0.0797126	0.0285902	0.248344	0.0722184	0.128769	0.321954	0.287332
CsaV3_5G038380			〇	10.1733	11.1979	9.40244	11.78	9.20499	6.98796	4.90218	6.16625	8.47247	8.22761	7.54792	9.46956	8.45383	5.34074	6.17549	4.67234	4.04423	4.0777	3.68784	6.47804
CsaV3_5G039160		〇		7.67492	10.8228	6.0348	4.53934	9.88107	3.75251	4.36689	4.19197	2.97326	3.27161	3.64811	3.54713	2.33209	2.57737	5.68945	6.07514	6.13856	8.19832	3.04393	6.45191
CsaV3_5G039740	〇	〇	〇	1.19178	0.750096	0.404116	1.16965	2.34025	0.267739	0.0845204	0.21636	0.342056	0.194353	0.299442	0.253366	0.364389	0.185996	0.142951	0.299574	0.264801	0.321924	0.234148	0.156727
CsaV3_5G040550	〇		〇	4.60669	4.39342	2.50552	10.2205	1.63818	13.556	8.5929	15.4427	13.7875	16.3581	11.3633	13.08	14.2841	9.75151	7.29051	15.1511	14.9251	8.73486	21.6002	14.5495
CsaV3_6G000090			〇	23.8091	24.4853	31.0092	16.6535	25.4307	18.553	17.1295	14.8477	19.734	22.383	18.1639	19.9526	16.0331	19.9016	15.1528	10.608	11.2901	9.4431	13.6684	7.47064
CsaV3_6G001950			〇	0.997225	0.96441	0.889056	1.28104	0.754081	0.838013	0.73251	0.757259	0.684112	0.971765	0.873242	0.82344	0.825949	1.03626	0.514624	0.533903	0.698111	0.364847	0.351223	0.496301
CsaV3_6G002080			〇	266.15	315.576	287.461	270.105	220.192	193.433	193.777	188.395	182.237	210.452	192.754	201.331	204.471	181.771	169.14	137.233	121.688	147.913	132.938	141.054
CsaV3_6G002280		〇		22.9216	19.9043	17.1884	40.5199	16.4078	35.2309	23.8347	42.2983	40.1784	34.6596	48.8483	48.2979	47.2977	47.4556	48.5462	28.0944	24.7228	24.2087	35.7954	26.3823
CsaV3_6G004090		〇		46.5038	45.3272	41.3815	82.5994	21.7123	70.1783	39.1893	77.3216	88.1715	76.316	111.67	110.436	135.917	83.5122	108.986	67.9689	56.6433	53.7613	70.6835	87.5841
CsaV3_6G004330		〇	〇	1.49029	1.66093	1.72423	1.72662	0.806087	2.58987	1.94397	2.62336	2.52595	3.07726	3.11064	3.67381	2.6236	3.21507	2.48735	3.28256	2.79244	2.61831	5.15126	2.29866
CsaV3_6G004700			〇	36.0148	45.2469	33.7572	30.8564	37.8341	25.2801	27.3283	25.0707	27.154	21.3464	25.6686	26.3501	21.8391	26.4912	25.8456	18.7022	18.0546	17.9633	18.8782	18.99
CsaV3_6G004860	〇		〇	3.01114	7.28665	2.64023	1.97726	0.260028	0.0923187	0	0	0.026312	0.129569	1.31377	0.506732	0.0971705	2.49766	1.82977	0.0945582	0.0962911	0	0.0585371	0.0261211
CsaV3_6G005170			〇	41.5927	53.1497	45.7729	36.4261	35.3118	28.9557	26.483	26.8557	32.548	29.8008	30.0903	30.2139	31.3132	27.3414	29.1048	16.8253	15.9843	15.9889	17.5026	16.9787
CsaV3_6G006950	〇		〇	53.6082	51.9977	51.673	63.0774	53.2797	116.961	87.7885	108.64	144.348	127.269	106.833	107.966	123.382	93.0246	95.1768	168.9	138.25	149.566	234.646	146.566
CsaV3_6G006960			〇	42.5914	39.8355	36.5052	55.8646	42.5666	85.4233	67.9262	82.1356	103.196	88.4954	82.4104	80.2221	83.6638	81.8383	77.6796	119.832	110.759	99.41	151.64	112.582
CsaV3_6G006970	〇	〇	〇	0.424926	0.616151	0.431057	0.194941	0.286031	2.00292	0.986071	1.97428	3.05219	1.74918	1.91367	1.74189	2.84224	2.07253	0.600395	4.25662	3.20168	3.26216	4.85858	5.35483
CsaV3_6G007580		〇	〇	99.7281	123.444	84.2717	77.698	123.825	44.5029	26.793	33.3194	49.756	68.4447	40.9688	23.1197	24.5598	62.8401	49.9471	42.0166	41.8866	64.0843	27.5417	33.0954
CsaV3_6G008210		〇	〇	4.84797	4.9292	5.87316	4.42795	4.47248	3.54704	4.05698	2.27178	3.23638	4.43773	2.38521	2.31197	2.72077	1.9131	2.20145	2.40589	1.9499	1.71693	2.89759	2.79496
CsaV3_6G008360			〇	124.911	142.116	116.089	126.935	127.726	88.0343	79.8436	77.3757	101.906	92.998	69.1843	70.4675	63.5009	67.4103	70.0174	46.9076	40.9478	47.2799	48.0004	49.395
CsaV3_6G008970		〇		34.7428	38.7639	33.5417	31.5526	38.6142	21.648	12.1428	21.3385	19.2604	34.0766	18.0468	10.1663	19.9928	20.7518	19.7844	24.1645	22.7006	33.2655	17.4148	22.2552
CsaV3_6G010120	〇			68.0504	69.25	87.1814	43.9175	78.9185	33.05	38.3722	32.3728	32.2322	29.0558	43.3902	46.0176	45.3786	35.419	43.4285	51.6711	53.4175	59.792	45.1906	46.2605
CsaV3_6G012860	〇			0.553076	0.669729	0.350234	0.974706	0.0780084	1.55889	1.35233	1.54156	1.86815	1.2309	1.08126	1.07681	0.995998	0.92998	1.02925	0.792654	0.818475	0.364847	0.760982	1.01872
CsaV3_6G013200			〇	361.214	426.296	404.17	323.157	330.106	208.192	227.698	176.279	204.392	224.931	223.622	217.23	239.914	205.047	216.113	121.417	118.438	132.461	127.201	103.1
CsaV3_6G013910			〇	458.602	556.491	437.011	522.999	367.602	383.359	346.505	372.626	424.65	390.974	330.845	359.717	347.943	326.397	264.46	234.65	225.225	220.41	227.943	255.386
CsaV3_6G014140			〇	1013.71	1211.49	914.812	981.445	1055.61	750.235	782.659	755.636	764.759	700.287	693.835	682.854	648.176	651.89	741.602	492.06	485.981	521.967	453.897	487.812
CsaV3_6G014580		〇		12.4104	14.1983	9.24079	20.7752	6.60471	20.8357	12.2836	20.5542	22.9704	27.5657	32.2568	21.5995	34.3012	25.88	44.9152	18.729	13.6974	18.3926	19.8148	22.0723
CsaV3_6G014780		〇		419.514	448.692	425.831	344.74	503.31	232.939	194.51	190.856	205.628	343.584	183.861	146.857	158.704	201.168	215.113	305.44	284.276	450.221	250.714	227.645
CsaV3_6G015700	〇		〇	0.242601	0.107157	0.323293	0.278487	0.0780084	0.974965	1.07059	0.594989	1.15773	0.842197	0.560334	0.506732	0.510145	0.478276	0.486034	1.22736	1.97397	0.729694	0.907325	1.04484
CsaV3_6G015740	〇		〇	0.0523492	0	0	0	0	11.4813	12.1146	12.3866	11.2879	9.9444	0.0560227	0	0	0	0	12.1827	11.6994	11.5893	13.083	11.7023
CsaV3_6G016650			〇	3.94222	4.23269	2.99046	5.09632	3.6664	6.0151	5.74738	6.08512	5.76233	6.28408	7.51911	7.75934	7.67647	7.5727	6.28985	10.3197	8.64213	9.42163	11.7074	10.9186
CsaV3_6G019040		〇		3.57921	5.14352	2.39776	6.04318	0.936101	8.96651	1.57771	9.11415	10.2617	14.9004	12.9325	7.4743	14.8914	10.2032	18.0976	6.93396	3.20168	6.22386	9.57081	8.30651
CsaV3_6G019110	〇			1.49326	1.44661	1.42788	1.64308	1.40415	0.608105	0.507122	0.486809	0.631488	0.583059	0.856757	0.760099	0.898827	0.92998	0.543214	1.0643	0.890693	1.116	0.907325	1.09709
CsaV3_6G021260	〇			10.3365	9.16189	11.9888	10.3597	10.7392	5.01534	4.84583	5.00332	4.68354	5.34471	9.62189	9.12118	8.96398	10.1766	9.29182	5.52754	5.84969	5.4727	4.82931	5.53768
CsaV3_6G021350	〇		〇	9.10629	8.35822	10.3993	9.96985	8.47691	0.0986177	0	0.10818	0.052624	0	2.87787	11.2431	0	0	0	0.069203	0.0481456	0	0.0292685	0
CsaV3_6G021390		〇		0.39884	0.294681	0.296352	0.362034	0.46805	0.522523	0.676163	0.37863	0.447304	0.356314	0.87442	0.981794	0.631608	1.03626	0.571804	0.411784	0.457383	0.214616	0.380491	0.391817
CsaV3_6G021600			〇	11.0596	13.1267	12.1235	10.2205	9.75105	8.29453	10.7623	6.78829	8.99871	6.34887	8.07486	8.2344	8.06515	7.81183	7.37628	5.07289	5.32009	4.9147	4.82931	4.83241
CsaV3_6G021780			〇	1.46528	1.04478	1.45482	1.58738	1.71619	0.892	1.21146	0.649079	0.473616	1.03655	0.793221	0.665086	0.704486	0.504846	1.02925	0.494083	0.337019	0.622386	0.643908	0.156727
CsaV3_6G023910		〇		136.49	141.125	126.919	130.304	161.971	76.5368	65.9822	77.9166	94.0654	68.0236	70.6699	59.446	66.0517	71.1568	80.7388	73.3789	79.5365	71.2739	68.3128	71.3629
CsaV3_6G023940		〇		0.281913	0.160735	0.377175	0.306336	0.104011	0.283258	0.0845204	0.16227	0.342056	0.323922	0.702185	0.728428	0.631608	0.61113	0.571804	0.366318	0.288873	0.257539	0.321954	0.391817
CsaV3_6G023960	〇	〇	〇	145.111	177.291	126.893	123.426	168.056	59.3478	50.4023	62.1223	79.6465	44.8308	46.4394	57.0707	27.6207	44.5328	52.6632	53.583	48.627	56.3367	57.7176	49.4995
CsaV3_6G024070	〇	〇	〇	165.511	184.711	146.209	143.031	205.448	67.9061	53.8113	67.2338	71.4108	79.5228	69.7365	78.7335	70.7401	61.6976	62.4124	72.185	77.8995	78.6782	63.542	65.7991
CsaV3_6G024110	〇	〇	〇	86.5786	87.5202	76.8899	129.107	62.1207	34.7656	25.2716	35.9157	44.8357	32.8781	38.2045	46.461	28.7382	35.605	38.8541	34.8278	38.4442	31.0549	37.4052	30.8752
CsaV3_6G025240		〇	〇	91.8715	98.9591	74.1149	90.1464	113.814	49.1556	44.993	51.6829	56.7287	43.0816	36.3407	26.9835	28.9568	43.2574	43.257	45.2772	45.1846	42.6227	39.9516	51.3019
CsaV3_6G029720	〇		〇	0.986844	0.776885	1.18541	0.807613	1.06611	0.28214	0.197214	0.32454	0.184184	0.194353	1.39799	1.39351	1.72478	1.14255	1.00066	0.239718	0.0481456	0.236077	0.321954	0.156727
CsaV3_6G029740	〇		〇	0.554895	0.428626	0.619645	0.334185	0.676073	0.0846858	0.0281735	0.027045	0.052624	0	0.720418	0.506732	0.704486	0.371992	1.02925	0.142974	0.0240728	0.193154	0	0.130606
CsaV3_6G030740	〇		〇	0.62018	0.455416	0.727409	0.389882	0.754081	0.0846858	0.0281735	0.027045	0.052624	0	0.889511	0.696757	0.850242	0.531417	1.20079	0.149504	0.0481456	0.171693	0	0.156727
CsaV3_6G030750	〇		〇	0.973886	0.776885	1.15847	0.807613	1.04011	0.275212	0.197214	0.297495	0.184184	0.194353	1.39021	1.36184	1.72478	1.14255	1.00066	0.239058	0.0481456	0.257539	0.292685	0.156727
CsaV3_6G030990	〇			38.5081	47.1757	50.299	25.8158	34.6877	14.3707	13.0725	17.6874	7.28843	19.5649	17.846	15.202	12.2921	27.74	14.4667	22.4998	18.175	27.1704	35.2393	8.61997
CsaV3_6G031260	〇	〇		1.39754	1.84845	1.21235	1.00255	1.45616	0.662627	0.394428	0.594989	0.52624	0.939373	0.714309	0.570074	0.364389	0.61113	1.05784	1.25962	1.10735	1.58816	1.14147	0.94036
CsaV3_6G032030		〇		3.69456	2.94681	2.18223	8.63311	1.24813	9.54411	4.0288	11.5212	8.07779	14.5765	12.3975	16.5321	11.3447	13.2854	7.23333	7.64714	6.62002	5.45124	13.1123	4.98913
CsaV3_6G032200		〇		0.150887	0.0803675	0.0538822	0.250639	0.0260028	0.395379	0.225388	0.243405	0.52624	0.356314	0.498348	0.316708	0.680194	0.29228	0.428853	0.401812	0.312946	0.193154	0.468297	0.444059
CsaV3_6G032370	〇	〇		25.9462	26.7892	22.846	23.0588	33.6216	11.9927	7.94491	8.97893	11.2615	19.7916	11.7579	6.80922	8.55101	14.2951	16.2964	16.4736	15.4307	24.874	11.5318	13.3218
CsaV3_6G035560	〇			30.0565	34.9331	34.1074	21.0258	33.1536	15.3459	15.4954	12.4677	15.3399	17.9453	16.4881	15.8354	14.9886	17.2179	16.468	16.955	16.7787	20.3885	14.4587	15.3853
CsaV3_6G035820			〇	1.03669	0.830464	0.673527	2.20005	0.364039	0.28483	0.140867	0.027045	0.342056	0.421098	0.401555	0.380049	0.631608	0.212567	0.114361	0.264827	0.385165	0.107308	0.20488	0.156727
CsaV3_6G037520		〇		0.721507	0.535783	0.99682	0.807613	0.416045	1.1613	1.57771	0.919529	1.15773	0.74502	1.54455	1.8369	1.11746	1.64739	1.25797	1.17879	1.15549	1.22331	0.848788	1.22769
CsaV3_6G037900			〇	39.1115	41.1214	42.513	43.1098	33.7516	55.4826	46.458	56.8485	55.071	63.845	67.1976	65.5268	70.1814	65.6832	62.2981	81.3332	74.5534	77.1973	98.0496	72.3032
CsaV3_6G038030	〇	〇	〇	53.1585	55.4803	67.218	39.406	56.036	17.9	19.1579	18.6881	16.5239	17.1031	19.5111	18.1157	20.2843	14.5608	23.5297	19.5632	23.9524	24.6164	12.644	16.1428
CsaV3_6G038040	〇	〇	〇	5.39472	5.35783	6.60057	2.84057	7.12477	2.14779	2.3384	1.56861	2.47333	1.97592	2.47273	2.12194	2.6236	1.78025	2.97338	2.5266	2.76837	2.66124	2.63417	1.75011
CsaV3_6G038430		〇		1.98319	1.74129	1.53564	4.01022	0.676073	3.42144	2.78917	4.59764	3.42056	2.65616	4.92885	5.54239	4.73706	4.03877	4.83175	4.11546	2.43135	4.18501	5.50249	4.02265
CsaV3_6G039330		〇		12.4072	12.3498	14.7907	13.2838	10.3491	8.4245	8.64925	9.60096	8.68296	6.54322	31.6506	31.164	31.8233	32.9744	28.0756	10.1948	11.7716	10.8166	9.01471	8.59385
CsaV3_6G039540			〇	80.6637	98.1019	91.5189	76.6954	64.903	60.2171	44.4295	54.5227	65.3327	76.899	68.9193	80.2854	69.1611	69.8282	50.9192	32.1099	26.5523	27.5567	41.7077	31.1886
CsaV3_6G039840	〇	〇		3.54578	3.83085	4.47222	2.50639	3.53638	1.32143	1.26781	0.730214	1.34191	1.74918	1.37013	0.728428	1.50614	1.88653	1.00066	2.39162	1.97397	3.60555	2.16587	1.51502
CsaV3_6G040130			〇	3.69738	4.71489	3.3407	4.03807	2.88631	5.27227	2.56378	4.84105	6.70956	6.80236	6.11255	8.86782	7.16633	4.38419	3.37365	8.15307	5.22379	7.46863	10.7123	8.72445
CsaV3_6G040930		〇	〇	1.27303	1.20551	1.374	1.55953	0.884095	2.03964	1.66223	2.29882	2.15758	1.81396	2.86414	3.76882	3.47385	1.96624	1.82977	2.6158	2.28691	2.01739	3.24881	2.63823
CsaV3_6G041960			〇	0.41795	0.535783	0.511881	0.111395	0.338036	0.66418	0.338081	0.865439	0.52624	0.712628	0.7576	0.475062	0.874535	0.425134	0.972067	1.59165	0.649965	1.54523	2.6049	1.3583
CsaV3_6G042200	〇	〇		5.15369	4.71489	4.44528	8.54956	3.27635	11.7362	8.7056	12.4948	11.9457	13.7019	12.2375	16.8172	9.61988	11.266	10.0923	10.5391	8.95508	8.06955	15.1611	9.4036
CsaV3_6G043240			〇	10.9941	18.297	10.4531	9.9977	6.21467	6.95385	5.4093	6.05807	8.84084	7.28824	9.23314	9.65959	10.6402	8.44954	7.29051	3.55564	3.24983	2.4037	4.41955	3.8398
CsaV3_6G043320		〇		1.66089	1.55377	2.18223	1.92156	0.962104	2.26697	1.26781	3.00199	2.26283	2.33224	4.15403	4.75062	4.37267	2.78994	4.20276	2.98737	2.64801	3.13339	3.6293	2.24642
CsaV3_6G044560	〇		〇	0.0719555	0.0267892	0.0269411	0	0.0260028	1.30936	1.29598	1.10884	1.07879	1.55482	0.0630554	0	0	0	0.0285902	1.68845	1.34808	1.50231	1.96099	1.69787
CsaV3_6G044570	〇		〇	0.241786	0.267892	0.269411	0.0556975	0.18202	1.38806	1.40867	1.54156	1.21035	1.16612	0.293055	0.221695	0.267219	0.31885	0.114361	1.769	1.29993	2.4037	1.52196	1.56727
CsaV3_6G044950		〇		0.8948	0.857253	1.26623	0.501277	0.83209	1.27969	0.929724	1.29816	1.3156	1.36047	2.12703	2.24862	2.18634	2.20538	1.48669	1.18912	0.842548	1.33062	1.46343	0.888118
CsaV3_6G048750	〇	〇	〇	1.65107	1.41983	1.83199	1.83802	1.48216	3.38941	3.07091	3.32653	3.57843	3.36879	4.06607	4.3389	3.71677	4.14506	3.54519	7.02283	5.80154	5.73024	8.95617	7.15718
CsaV3_6G050390		〇	〇	163.607	246.246	171.803	127.157	126.686	84.6424	86.1263	70.6415	91.7763	89.9855	79.8999	79.0186	84.6598	77.0289	72.8765	30.9292	29.2966	30.7974	38.0198	24.3188
CsaV3_6G051330		〇		31.2338	44.8718	29.5813	30.4108	23.2465	42.8729	42.7673	39.5127	42.8623	46.3532	10.3497	10.9581	10.7373	9.32637	9.40618	40.278	40.8274	40.0688	41.1808	37.3271
CsaV3_7G000010		〇		0.138002	0	0	0.362034	0	1.00219	0	1.78497	0.499928	1.55482	1.2376	1.58354	1.6519	0.61113	0.800526	0.581751	0.16851	0.321924	1.4927	0.208969
CsaV3_7G000100	〇		〇	8.73897	10.4746	12.366	6.87864	5.98064	3.64629	2.2257	4.2731	2.47333	5.50667	7.88257	6.23914	6.5833	8.44954	9.46336	3.19115	1.13142	2.59685	6.05859	2.74272
CsaV3_7G000310		〇		15.0806	15.5913	16.6227	11.975	17.5259	16.354	20.2285	17.7956	18.1816	8.87546	2.38496	0	0.0242926	8.98095	0	17.526	18.4879	16.504	14.8684	19.3296
CsaV3_7G000680		〇		0.582968	0.508994	0.538822	0.640521	0.494053	0.395684	0.197214	0.32454	0.447304	0.388706	0.300426	0.126683	0.242926	0.185996	0.400263	0.408784	0.337019	0.321924	0.263417	0.496301
CsaV3_7G001500	〇			2.91518	2.78607	2.10141	5.73684	1.17013	6.90837	5.9446	6.57193	6.55169	8.42197	4.50571	5.03565	5.12574	4.33105	2.97338	5.74553	5.97005	3.82016	6.90738	5.87725
CsaV3_7G001570		〇		0.667702	0.669729	0.646586	0.640521	0.572062	0.802609	0.619816	0.513854	0.631488	1.2633	1.59067	2.02693	1.9677	0.983122	1.05784	0.863198	0.818475	0.772617	0.878056	0.757512
CsaV3_7G002820	〇		〇	9.92177	9.10831	8.70197	8.18753	14.5096	3.4155	3.1836	3.4888	3.47319	3.304	5.8979	6.49251	4.6156	6.1113	5.71804	2.70868	3.0091	2.70416	2.16587	2.63823
CsaV3_7G003190		〇		1.74076	2.33066	0.915997	3.59249	0.130014	2.65815	0.873377	3.21835	2.65751	3.7251	6.95965	3.32543	7.72506	5.55331	10.5498	2.12796	1.34808	1.03016	2.54636	3.3435
CsaV3_7G004100	〇	〇		5.29237	5.6793	5.95398	3.45324	6.42269	1.26183	1.52137	1.46043	0.631488	1.2309	1.78916	1.2985	1.67619	2.07253	1.744	3.1014	3.99608	3.28362	2.22441	2.55987
CsaV3_7G004340			〇	0.399428	0.32147	0.350234	0.417731	0.338036	0.808033	0.450775	0.811349	0.78936	0.971765	0.614866	0.760099	0.46156	0.504846	0.486034	0.934661	0.481456	0.94431	1.40489	0.70527
CsaV3_7G004500	〇	〇		2.82839	3.93801	3.20599	2.33929	1.92421	1.46595	1.29598	1.0818	1.71028	1.55482	1.03228	0.82344	1.26322	0.956551	0.771936	1.55054	0.86662	1.33062	1.40489	2.3509
CsaV3_7G005550			〇	140.062	160.789	145.32	150.244	118.911	112.918	123.062	91.0063	121.246	116.223	112.119	117.689	117.115	108.675	96.5206	63.3763	71.0629	68.1405	41.5028	70.1091
CsaV3_7G005630		〇		1.78125	1.66093	2.07446	1.81017	1.56017	2.16603	1.57771	2.1636	2.28914	2.42941	3.7371	2.69202	3.64389	3.8262	4.28853	2.00169	1.61288	1.71693	2.57563	1.8546
CsaV3_7G006200		〇		2.6364	2.59855	2.77493	4.14946	1.11812	3.71866	2.2257	4.51651	3.86787	4.08141	5.68527	6.20747	6.51042	3.61364	5.80381	2.99991	1.99804	2.70416	2.75124	4.23162
CsaV3_7G006270		〇		1.0931	0.96441	1.32011	1.0304	0.962104	1.72192	1.60589	1.6227	1.39454	2.0731	2.96759	2.91371	2.6236	2.84308	3.05915	1.80029	1.10735	1.52377	2.45856	1.88072
CsaV3_7G006280		〇		0.491004	0.32147	0.592704	0.473429	0.416045	0.872408	0.845204	1.02771	0.473616	0.939373	2.06834	1.77356	2.08917	2.33824	1.68682	0.975379	0.505529	0.794079	1.52196	0.888118
CsaV3_7G006290		〇		12.3212	11.0907	13.2281	14.7877	11.3112	16.8539	13.157	18.0931	19.8393	16.1637	26.572	23.4047	28.471	27.7931	24.4732	17.938	16.0084	18.7789	20.7221	15.4115
CsaV3_7G006660	〇			0.615431	0.616151	0.969879	0.417731	0.312034	0.211958	0.197214	0.135225	0.157872	0.129569	0.485829	0.348379	0.583023	0.425134	0.314492	0.294434	0.0722184	0.386308	0.380491	0.130606
CsaV3_7G007470			〇	46.7024	69.6786	46.0423	38.1806	37.7301	29.5966	29.6948	26.3148	32.7848	29.4121	31.5558	34.0144	30.3172	29.5202	29.8196	17.2474	15.9362	18.0921	18.1465	15.9861
CsaV3_7G007630			〇	0.598551	0.64294	0.323293	1.0304	0.260028	0.295022	0.169041	0.27045	0.368368	0.129569	0.435418	0.475062	0.291512	0.637701	0.0857707	0.182825	0.0962911	0.150231	0.263417	0.0261211
CsaV3_7G007760	〇			1.12591	0.93762	1.61647	0.974706	0.884095	0.452393	0.338081	0.32454	0.499928	0.421098	0.652551	0.570074	0.850242	0.451705	0.457443	0.948186	0.529601	1.18039	0.819519	1.01872
CsaV3_7G008550			〇	1.90846	2.06276	1.85894	1.67092	2.02822	2.4915	3.15543	3.05608	2.05234	1.45765	2.96741	3.42044	3.40097	1.93967	2.68748	4.64078	4.3331	3.90601	6.08786	3.89205
CsaV3_7G009940			〇	4.06036	4.42021	3.12517	5.20771	3.7184	6.1852	5.88825	6.24739	5.94651	6.47844	7.77859	8.17106	7.87081	7.78526	6.48998	10.7309	9.05137	9.76502	12.0586	11.441
CsaV3_7G011300		〇		0.477527	0.32147	0.538822	0.417731	0.46805	0.297062	0.225388	0.10818	0.368368	0.259137	0.245911	0.190025	0.145756	0.159425	0.257312	0.27307	0.264801	0.321924	0.117074	0.156727
CsaV3_7G021830			〇	72.0521	96.3874	78.7757	67.4218	53.2537	40.8284	32.6812	47.4369	37.7314	45.7378	45.4227	37.4349	49.557	43.3902	47.9172	25.6617	26.1671	30.4111	25.2588	19.7476
CsaV3_7G022690	〇		〇	0.948816	1.4734	0.942938	0.66837	0.598064	0.367144	0.366255	0.10818	0.499928	0.259137	0.61478	0.886782	0.583023	0.345421	0.400263	0.20516	0.120364	0.279001	0.146343	0.0522422
CsaV3_7G022740	〇		〇	1.10367	1.04478	0.781292	1.67092	0.83209	0.38423	0.338081	0.32454	0.184184	0.485883	1.32762	1.45686	1.09317	1.11598	1.34374	0.524883	0.674038	0.643847	0.351223	0.182848
CsaV3_7G022810		〇		8.22843	8.78684	8.05539	8.63311	8.11287	5.00092	7.43779	4.13788	4.42042	3.75749	4.27691	4.30723	3.74106	4.43733	4.0884	5.49233	5.97005	6.7604	3.68784	5.11974
CsaV3_7G023030			〇	2.04725	1.20551	3.42152	1.69877	1.8722	1.324	1.07059	0.865439	1.02617	2.17028	1.17306	0.950123	1.14175	1.08941	1.20079	0.95586	1.17957	1.07308	0.848788	0.47018
CsaV3_7G023470	〇		〇	75.3358	76.992	116.574	55.6696	60.1445	31.2575	37.6679	26.2066	26.4173	34.692	53.4763	48.0446	52.9579	53.248	55.5794	34.1675	15.6714	29.9174	58.3615	31.2931
CsaV3_7G025420		〇		0.711583	0.401837	0.835174	0.529126	0.936101	1.21338	1.12694	1.24407	1.63134	0.583059	1.43821	1.39351	1.53044	1.35511	1.14361	1.29664	1.42029	1.24477	1.17074	1.09709
CsaV3_7G025890			〇	104.928	150.421	112.21	79.536	88.6436	56.692	59.2769	51.4395	57.4391	58.5975	56.5286	51.9084	58.8125	47.5087	63.7276	30.8558	30.3076	34.5746	32.81	24.4755
CsaV3_7G026200	〇			6.08712	4.84884	4.33752	9.69136	5.92864	16.0314	11.3821	17.5792	19.5498	15.4511	11.3703	16.8805	11.3932	9.35295	6.77588	11.9274	12.0364	9.46456	12.4391	13.0867
CsaV3_7G027430		〇		1.54211	2.00919	1.10458	2.50639	0.520056	4.71316	1.04242	4.35424	4.52567	8.87546	5.88255	2.85037	4.9557	6.13787	8.94874	2.71686	1.99804	2.14616	3.36588	3.08229
CsaV3_7G027610		〇	〇	10.4663	10.0995	9.64491	10.7775	12.2473	5.56083	3.32447	6.08512	5.78864	6.89953	4.95248	3.51546	4.39697	5.39389	5.91818	5.03417	4.40532	6.30971	4.24394	4.78016
CsaV3_7G027860	〇	〇	〇	196.422	318.175	182.688	147.598	158.123	57.1317	61.6999	35.2937	73.4894	57.4961	66.4564	83.4525	59.2497	54.7891	63.0986	16.9231	16.9472	17.9419	7.22933	24.6061
CsaV3_7G027870	〇	〇	〇	51.583	76.7509	52.2388	44.3352	38.3801	16.299	16.2843	11.2778	20.3918	16.9735	18.7579	20.871	19.0454	15.7831	17.7545	5.67967	6.16263	5.81609	2.98539	7.28779
CsaV3_7G028010		〇		5.26804	5.25067	4.66081	8.66096	2.88631	7.49421	5.21209	9.06006	8.02516	7.51499	11.0248	8.36108	9.8871	10.3626	14.4952	6.0262	4.26088	5.6444	6.96591	6.81761
CsaV3_7G028030		〇		3.13197	3.64332	2.74799	5.01277	1.27414	5.1415	2.47926	6.76124	4.78879	6.41365	6.50383	5.98578	5.78165	6.2973	7.26192	4.52473	4.91085	4.24939	4.03906	4.51895
CsaV3_7G029000			〇	0.0654605	0	0.0269411	0.0278487	0	0.178118	0	0.10818	0.078936	0.323922	0.25807	0.221695	0.267219	0.239138	0.0571804	0.418022	0.457383	0.150231	0.819519	0.0783633
CsaV3_7G029040		〇		6.59792	6.40261	4.93022	11.1673	4.42048	10.1113	5.522	10.4394	9.31445	15.1595	14.846	17.0705	11.1503	12.7009	17.1541	7.9375	5.99412	5.98778	13.1416	6.1907
CsaV3_7G029620	〇		〇	7.20876	9.40299	7.32798	6.32166	6.34468	3.73044	4.42323	2.9479	3.76262	3.56314	4.281	4.78229	4.44555	4.43733	2.9162	1.32375	1.44437	1.78131	0.760982	1.01872
CsaV3_7G030140			〇	5.09426	6.77766	5.17269	4.26086	4.49849	3.56176	3.49351	3.94857	3.26269	3.33639	3.68772	3.67381	3.49814	3.8262	3.25928	2.04533	2.07026	1.8457	1.84392	2.14193
CsaV3_7G030330			〇	37.0033	38.3085	42.9441	23.56	46.9091	37.5985	38.3159	28.262	42.7044	40.9113	37.4592	36.2314	44.1883	33.0807	33.4791	108.407	88.8527	113.06	134.518	93.1479
CsaV3_7G031730		〇		5.9907	5.78646	5.95398	9.8863	2.8083	8.1752	5.29661	6.89647	9.57757	10.7866	14.2981	9.15285	15.8145	11.9835	19.0697	7.75347	6.35522	6.11655	7.46348	10.5529
CsaV3_7G033150			〇	741.321	889.587	641.845	722.535	790.485	514.049	529.21	516.586	554.815	456.341	509.819	477.12	443.389	498.629	582.611	332.053	344.77	324.478	321.398	324.607
CsaV3_7G033520	〇		〇	33.2073	42.1661	29.9316	33.7805	30.3193	15.3986	13.7205	17.3088	13.9191	16.5848	28.3804	21.1561	32.0177	36.2958	21.7286	15.7062	15.1177	24.1014	10.8586	12.0418
CsaV3_7G033990		〇		2.10427	2.08955	2.23611	2.92412	1.19613	4.17469	4.00063	3.59698	3.84155	5.08557	4.81976	3.99052	6.00028	4.70304	4.00263	4.18693	3.15354	3.30508	3.83418	6.08622
CsaV3_7G034140			〇	378.565	450.995	396.465	348.499	358.943	247.518	239.784	254.439	232.809	264.741	235.862	216.375	247.032	226.463	236.527	158.851	166.247	155.296	152.372	155.186
CsaV3_7G034560		〇		1.82986	1.9824	2.23611	1.36459	1.71619	1.06252	0.760683	1.10884	0.973544	1.19851	0.923292	0.601745	1.06888	0.637701	1.08643	1.19872	1.20364	1.45939	0.760982	1.09709
CsaV3_7G034800			〇	64.3084	71.9289	77.294	61.6571	53.1497	47.5416	47.4441	51.6288	46.467	44.6688	43.2789	43.6423	40.6659	39.75	45.6872	30.9481	31.0057	35.3687	29.3564	26.7741

## Sheet: S2
Dataset S2. Normalized count data for SAM identity regulating genes in the literatures.
		Josho					S-30					G-Flush					Yusho
		Mean CPM	CPM (Replicates)				Mean CPM	CPM (Replicates)				Mean CPM	CPM (Replicates)				Mean CPM	CPM (Replicates)
Accession number	Gene name		1	2	3	4		1	2	3	4		1	2	3	4		1	2	3	4
CsaV3_1G044210	CsFT	2.54078	2.2235	3.12517	2.06081	2.8083	2.24068	1.8031	2.37996	1.81553	2.78573	2.93951	3.3571	3.01229	2.39138	2.57312	2.71899	2.84059	2.38224	2.31222	3.03005
CsaV3_6G040640	CsTFL1	9.2091	9.16189	9.99514	8.49386	9.95907	7.2152	5.97277	7.22101	7.49892	8.00087	7.71399	7.03091	7.36067	8.71524	6.94742	7.81375	6.83667	7.66178	8.16592	8.09754
CsaV3_6G014990	CsTFL1d	0.743753	0.910831	0.781292	0.334185	0.806087	0.426038	0.535296	0.37863	0.157872	0.421098	0.45717	0.348379	0.267219	0.451705	0.514624	0.365526	0.385165	0.279001	0.40976	0.182848
CsaV3_6G022060	CsNOT2a	48.1338	50.2029	46.9314	46.2846	54.0598	50.5072	52.4308	50.6823	53.887	44.8956	48.5893	50.4515	45.4272	48.9701	45.6586	50.3284	52.0694	47.7091	47.1809	52.1639
CsaV3_3G000600	CsFD	17.0651	18.6453	22.0109	12.5876	16.6418	19.1319	25.4125	13.0357	17.4975	20.3747	19.8664	20.396	21.6204	20.4861	15.2672	20.3521	19.4749	19.251	19.2294	22.438
CsaV3_6G004560	CsFDP	63.6805	67.723	62.8266	61.6014	69.1935	61.5449	65.7287	59.4989	61.4385	59.5044	66.2185	70.1824	63.0151	66.4006	60.0966	60.2286	59.6283	57.6887	58.6542	62.3772
CsaV3_2G029820	CsGF14-3	379.31	385.55	428.66	374.621	369.292	334.459	346.195	331.436	317.665	344.296	314.251	282.725	320.566	311.092	319.867	336.755	342.628	360.19	334.042	297.859
CsaV3_4G008800	CsGF14-5	292.446	288.466	329.382	303.05	280.414	285.662	283.509	289.084	277.802	293.797	266.225	239.083	275.406	259.305	271.893	288.013	290.968	299.561	280.334	270.327
CsaV3_1G000050	CsLFY	26.7694	25.6908	27.9379	26.6791	29.4352	31.1449	47.0215	21.9876	31.6533	23.4519	36.6773	46.9044	39.184	30.0517	27.6182	32.7292	36.5906	22.1269	32.2539	38.2935
CsaV3_6G047050	CsWUS	0.660193	0.187524	0.700468	0.696218	0.910098	0.618875	1.35233	0.21636	0.552552	0.0971765	1.16719	1.48853	1.50614	0.770555	0.600395	0.683615	0.890693	0.386308	0.0878056	1.12321
CsaV3_1G010110	CsUFO	10.1414	10.9032	10.076	8.82805	11.6233	10.0333	13.1007	8.32985	12.0772	6.28408	13.6184	15.8987	12.9966	13.5511	10.7785	9.71759	11.1457	5.66586	10.5074	10.9447
CsaV3_4G005580	CsHAN1	15.4022	18.0827	17.4309	12.1142	15.4197	14.3907	16.566	12.9816	13.0244	14.8356	15.5535	16.2471	14.7456	15.9159	13.9234	15.7305	16.6584	13.8427	15.7172	15.8816
CsaV3_6G046280	CsHAN2	6.81558	7.25986	6.86998	7.12928	6.5267	6.84689	6.87432	6.40966	7.31474	6.57561	7.25384	7.25261	6.60759	6.21758	8.20539	7.7372	6.98111	8.04809	7.69763	7.73185
CsaV3_6G048730	CsSTM	19.8537	18.5917	24.8936	14.5649	23.2725	14.0699	17.7493	8.41099	15.182	14.6737	18.4339	17.5456	15.7659	20.433	18.3835	14.8243	17.8861	13.0701	12.7025	14.8368
CsaV3_4G035390	CsBP	30.6303	31.9862	33.3531	24.5347	35.7019	19.7272	22.257	15.1993	20.2076	21.0549	22.3518	20.8394	19.7499	23.3027	23.6441	22.7216	22.484	23.5434	18.205	25.5464

## Sheet: S3
Dataset S3. Results of GO enrichment analysis for common DEGs.
GO enrichment for common downregulated genes:
GO ID	GO term	GeneRatio	BgRatio	RichFactor	FoldEnrichment	zScore	P value	P.adjust	Q value	Accession numbers	Count
GO:0007076	mitotic chromosome condensation	4/28	14/11678	0.285714	119.163	21.6872	2.60297e-08	4.50314e-06	2.68517e-06	CsaV3_UNG044290/CsaV3_UNG075600/CsaV3_UNG225770/CsaV3_UNG088700	4
GO:0030261	chromosome condensation	4/28	21/11678	0.190476	79.4422	17.6379	1.53849e-07	1.3308e-05	7.93539e-06	CsaV3_UNG044290/CsaV3_UNG075600/CsaV3_UNG225770/CsaV3_UNG088700	4
GO:0009408	response to heat	5/28	88/11678	0.0568182	23.6972	10.4774	1.85736e-06	0.000107107	6.38669e-05	CsaV3_1G044020/CsaV3_3G006720/CsaV3_2G002310/CsaV3_1G035820/CsaV3_1G035830	5
GO:0000280	nuclear division	5/28	115/11678	0.0434783	18.1335	9.05196	6.95989e-06	0.000240812	0.000143593	CsaV3_UNG044290/CsaV3_UNG075600/CsaV3_UNG225770/CsaV3_UNG088700/CsaV3_1G010260	5
GO:0098813	nuclear chromosome segregation	4/28	80/11678	0.05	20.8536	8.73522	3.68929e-05	0.000638247	0.000380579	CsaV3_UNG044290/CsaV3_UNG075600/CsaV3_UNG225770/CsaV3_UNG088700	4
GO:0042542	response to hydrogen peroxide	3/28	29/11678	0.103448	43.1453	11.14	4.32643e-05	0.00068043	0.000405732	CsaV3_3G006720/CsaV3_1G035820/CsaV3_1G035830	3
GO:0006457	protein folding	5/28	172/11678	0.0290698	12.1242	7.20529	4.88349e-05	0.000704037	0.000419809	CsaV3_1G044020/CsaV3_3G006720/CsaV3_5G026520/CsaV3_1G035820/CsaV3_1G035830	5
GO:0051259	protein complex oligomerization	3/28	32/11678	0.09375	39.1004	10.5803	5.84455e-05	0.000777775	0.000463778	CsaV3_3G006720/CsaV3_1G035820/CsaV3_1G035830	3
GO:0051276	chromosome organization	5/28	189/11678	0.026455	11.0336	6.81757	7.64755e-05	0.000885202	0.000527836	CsaV3_UNG044290/CsaV3_UNG075600/CsaV3_UNG225770/CsaV3_UNG088700/CsaV3_1G010260	5
GO:0006635	fatty acid beta-oxidation	3/28	35/11678	0.0857143	35.749	10.0931	7.67516e-05	0.000885202	0.000527836	CsaV3_6G024070/CsaV3_6G023960/CsaV3_6G024110	3
GO:0010411	xyloglucan metabolic process	3/28	39/11678	0.0769231	32.0824	9.53171	0.000106485	0.00102344	0.000610264	CsaV3_6G038030/CsaV3_6G038040/CsaV3_1G031400	3
GO:0007059	chromosome segregation	4/28	112/11678	0.0357143	14.8954	7.24387	0.000137443	0.00125145	0.000746228	CsaV3_UNG044290/CsaV3_UNG075600/CsaV3_UNG225770/CsaV3_UNG088700	4
GO:0051640	organelle localization	4/28	122/11678	0.0327869	13.6745	6.89903	0.0001912	0.00150352	0.000896534	CsaV3_1G046380/CsaV3_UNG044290/CsaV3_UNG225770/CsaV3_1G035830	4
GO:0051604	protein maturation	5/28	248/11678	0.0201613	8.4087	5.78131	0.000273335	0.0019278	0.00114953	CsaV3_1G044020/CsaV3_3G006720/CsaV3_5G026520/CsaV3_1G035820/CsaV3_1G035830	5
GO:0034293	sexual sporulation	2/28	11/11678	0.181818	75.8312	12.1725	0.000300871	0.0019278	0.00114953	CsaV3_UNG044290/CsaV3_UNG225770	2
GO:0043934	sporulation	2/28	11/11678	0.181818	75.8312	12.1725	0.000300871	0.0019278	0.00114953	CsaV3_UNG044290/CsaV3_UNG225770	2
GO:0048236	plant-type sporogenesis	2/28	11/11678	0.181818	75.8312	12.1725	0.000300871	0.0019278	0.00114953	CsaV3_UNG044290/CsaV3_UNG225770	2
GO:0010035	response to inorganic substance	4/28	151/11678	0.0264901	11.0482	6.0926	0.000431915	0.002656	0.00158374	CsaV3_3G006720/CsaV3_2G002310/CsaV3_1G035820/CsaV3_1G035830	4
GO:0044242	cellular lipid catabolic process	3/28	73/11678	0.0410959	17.1399	6.78144	0.000686229	0.00370993	0.00221219	CsaV3_6G024070/CsaV3_6G023960/CsaV3_6G024110	3
GO:0099515	actin filament-based transport	2/28	19/11678	0.105263	43.9023	9.17504	0.000924401	0.00444226	0.00264887	CsaV3_1G046380/CsaV3_1G035830	2
GO:0030048	actin filament-based movement	2/28	20/11678	0.1	41.7071	8.93214	0.00102559	0.00479533	0.0028594	CsaV3_1G046380/CsaV3_1G035830	2
GO:1903046	meiotic cell cycle process	3/28	85/11678	0.0352941	14.7202	6.22376	0.00106901	0.0048668	0.00290202	CsaV3_UNG044290/CsaV3_UNG225770/CsaV3_1G010260	3
GO:0009651	response to salt stress	3/28	87/11678	0.0344828	14.3818	6.14178	0.00114354	0.00496996	0.00296353	CsaV3_3G006720/CsaV3_1G035820/CsaV3_1G035830	3
GO:0031503	protein-containing complex localization	2/28	24/11678	0.0833333	34.756	8.11522	0.001481	0.00595844	0.00355295	CsaV3_UNG044290/CsaV3_UNG225770	2
GO:0042546	cell wall biogenesis	3/28	102/11678	0.0294118	12.2668	5.60278	0.00180844	0.00680131	0.00405555	CsaV3_6G038030/CsaV3_6G038040/CsaV3_1G031400	3
GO:0019953	sexual reproduction	3/28	120/11678	0.025	10.4268	5.08856	0.00287399	0.010147	0.00605051	CsaV3_UNG044290/CsaV3_UNG225770/CsaV3_1G010260	3
GO:0071555	cell wall organization	3/28	156/11678	0.0192308	8.0206	4.32767	0.00599611	0.0192098	0.0114546	CsaV3_6G038030/CsaV3_6G038040/CsaV3_1G031400	3
GO:0044282	small molecule catabolic process	3/28	162/11678	0.0185185	7.72354	4.22461	0.0066557	0.0209352	0.0124834	CsaV3_6G024070/CsaV3_6G023960/CsaV3_6G024110	3
GO:0006979	response to oxidative stress	3/28	165/11678	0.0181818	7.58312	4.17504	0.00700114	0.0216285	0.0128968	CsaV3_3G006720/CsaV3_1G035820/CsaV3_1G035830	3
GO:0044042	glucan metabolic process	3/28	173/11678	0.017341	7.23245	4.04874	0.00797409	0.0237848	0.0141826	CsaV3_6G038030/CsaV3_6G038040/CsaV3_1G031400	3
GO:0048869	cellular developmental process	3/28	179/11678	0.0167598	6.99002	3.95919	0.00875388	0.0256682	0.0153056	CsaV3_1G046380/CsaV3_UNG044290/CsaV3_UNG225770	3
GO:0009555	pollen development	2/28	66/11678	0.030303	12.6385	4.64834	0.0108173	0.0311898	0.0185981	CsaV3_UNG044290/CsaV3_UNG225770	2
GO:1901700	response to oxygen-containing compound	4/28	381/11678	0.0104987	4.3787	3.2871	0.0122867	0.0342838	0.020443	CsaV3_3G006720/CsaV3_2G002310/CsaV3_1G035820/CsaV3_1G035830	4
GO:0022414	reproductive process	4/28	417/11678	0.00959233	4.00069	3.05902	0.0166416	0.0449844	0.0268237	CsaV3_1G046380/CsaV3_UNG044290/CsaV3_UNG225770/CsaV3_1G010260	4
GO:0030029	actin filament-based process	2/28	87/11678	0.0229885	9.58785	3.94153	0.0182917	0.0479465	0.0285899	CsaV3_1G046380/CsaV3_1G035830	2
GO enrichment for common upregulated genes:
GO ID	GO term	GeneRatio	BgRatio	RichFactor	FoldEnrichment	zScore	P value	P.adjust	Q value	Accession numbers	Count
GO:0015977	carbon fixation	2/9	12/11678	0.166667	216.259	20.7187	3.47089e-05	0.00395681	0.00182678	CsaV3_6G048750/CsaV3_4G001210	2

## Sheet: S4
Dataset S4. Normalized count data for genes included among the top 10 enriched GO terms (Fig. 5D).
		Josho					S-30					G-Flush					Yusho
		Mean CPM	CPM (Replicates)				Mean CPM	CPM (Replicates)				Mean CPM	CPM (Replicates)				Mean CPM	CPM (Replicates)
Category	Accession number		1	2	3	4		1	2	3	4		1	2	3	4		1	2	3	4
Condensin	CsaV3_UNG044290	43.278	43.586	36.8824	44.3352	52.7077	21.4352	22.088	24.1512	22.1547	17.1679	17.6496	17.5456	14.697	19.0513	17.7545	20.605	20.1971	21.805	22.8587	16.6391
	CsaV3_UNG075600	10.4757	12.0283	8.48644	9.32933	12.9494	4.02377	2.56378	4.54355	4.76247	4.01663	3.89935	4.78229	3.54672	2.31167	4.48866	4.21606	4.8627	3.99185	5.03419	2.63823
	CsaV3_UNG088700	10.2863	11.7604	8.4595	9.10654	12.6894	4.20744	4.9867	4.78696	4.94666	1.81396	3.81693	1.86858	3.54672	4.72961	4.60303	4.91684	4.79048	4.05624	4.94638	5.48543
	CsaV3_UNG225770	57.609	71.9021	42.1359	55.4747	66.8272	24.6466	28.2861	28.3972	27.0224	14.5765	24.797	26.4768	17.8794	27.4477	25.2452	28.138	24.0006	29.1448	23.2392	34.8194
HSP & Co-chaperon	CsaV3_1G035820	238.221	432.538	235.384	155.285	155.159	41.7271	43.6125	27.3154	52.7293	42.8549	53.8809	65.3051	72.0034	33.931	40.3408	11.6064	9.72541	7.0394	7.78543	21.0797
	CsaV3_1G035830	140.943	264.382	160.919	75.4144	78.1124	53.2768	53.5296	32.1294	57.9654	69.4164	41.8957	41.172	54.3669	34.6218	34.3083	12.9653	10.6402	12.5121	12.7904	15.2025
	CsaV3_1G044020	638.033	894.517	601.244	546.921	577.834	244.392	281.988	193.047	265.725	236.301	317.04	338.687	311.796	270.704	323.727	101.231	104.139	106.213	88.4788	102.055
	CsaV3_3G006720	11.7913	19.7168	10.2646	10.9446	7.30679	1.45477	1.3805	0.946574	1.44716	1.84635	5.79556	8.07605	5.68448	4.80933	3.97404	0.548159	0.553674	0.279001	0.614639	0.548543
	CsaV3_5G026520	323.49	521.638	251.791	271.08	283.847	53.7675	62.7141	29.8036	69.3058	52.6049	126.236	159.842	114.54	104.663	116.105	15.5107	15.4307	21.2899	4.6537	19.8259
MBF1c	CsaV3_2G002310	91.1797	178.255	106.39	38.8211	50.8875	11.5217	12.1428	5.43604	15.9188	12.2766	13.2972	14.5052	14.8428	10.4424	12.2366	1.43175	1.17957	0.879925	0.878056	2.53375
Ankyrin repeat-containing protein	CsaV3_1G010260	3.08228	4.9292	2.26305	3.2583	2.00222	0.98874	0.591643	1.54156	0.815672	0.777412	0.920462	0.41172	1.09317	1.2754	0.571804	0.643973	0.553674	0.686771	0.556102	0.548543
3-hydroxyacyl-CoA dehydrogenase	CsaV3_6G023960	145.111	177.291	126.893	123.426	168.056	59.3478	50.4023	62.1223	79.6465	44.8308	46.4394	57.0707	27.6207	44.5328	52.6632	53.583	48.627	56.3367	57.7176	49.4995
	CsaV3_6G024070	165.511	184.711	146.209	143.031	205.448	67.9061	53.8113	67.2338	71.4108	79.5228	69.7365	78.7335	70.7401	61.6976	62.4124	72.185	77.8995	78.6782	63.542	65.7991
	CsaV3_6G024110	86.5786	87.5202	76.8899	129.107	62.1207	34.7656	25.2716	35.9157	44.8357	32.8781	38.2045	46.461	28.7382	35.605	38.8541	34.8278	38.4442	31.0549	37.4052	30.8752
CP12 domein-containing protein	CsaV3_4G001210	12.3606	9.40299	8.40562	28.7956	4.05644	38.9787	21.0737	46.1387	37.3367	51.8275	41.2602	54.3154	47.8808	32.071	27.5038	50.0318	42.7773	37.5792	80.8397	36.883
Chaperonin-like RbcX protein	CsaV3_6G048750	1.65107	1.41983	1.83199	1.83802	1.48216	3.38941	3.07091	3.32653	3.57843	3.36879	4.06607	4.3389	3.71677	4.14506	3.54519	7.02283	5.80154	5.73024	8.95617	7.15718
